# Supplementary material for: A novel lysosome-related gene signature coupled with gleason score for prognosis prediction in prostate cancer
Source: Front Genet. 2023 Mar 30;14:1135365. doi: 10.3389/fgene.2023.1135365 (PMC10098196; doi:10.3389/fgene.2023.1135365)
Supplement: Supplementary file 4 [file Table5.XLS]

## Sheet: The baseline of internal valida
	PFI	PFI.time	gleason_score	NCF1	IFI30	riskscore
TCGA-YL-A8SA-01	0	17.0667	8	0.608904	0.20201	6.34936
TCGA-KK-A8I5-01	0	103.2	7	0.354452	0.579759	5.74051
TCGA-MG-AAMC-01	0	5.76667	9	0.26135	0.1129	6.89992
TCGA-HI-7171-01	1	44.3	9	0.541911	0.0486547	6.97182
TCGA-Y6-A8TL-01	0	33.0667	6	0.457016	0.214249	4.80209
TCGA-XJ-A83H-01	0	42.6667	7	0.709291	0.297602	5.70356
TCGA-YL-A8S8-01	1	22.6333	9	0.774418	0.700528	7.4802
TCGA-KK-A59Y-01	0	65.6	9	0.677801	0.248292	7.15351
TCGA-FC-A8O0-01	0	20.5333	6	0.760774	0.117163	4.86241
TCGA-HC-8257-01	0	24.2	7	0.76528	0.269273	5.70803
TCGA-YL-A8SF-01	0	45.7667	8	0.819832	0.389126	6.55325
TCGA-YL-A8SH-01	0	29.1667	7	1.06178	0.249263	5.81449
TCGA-M7-A722-01	1	18.6333	8	0.286053	0.16337	6.19498
TCGA-EJ-A65G-01	0	22.2	8	0.651408	0	6.23787
TCGA-M7-A724-01	0	29.6333	8	0.141825	0.151729	6.12959
TCGA-EJ-A7NG-01	0	14.4	7	0.979733	0.330903	5.83347
TCGA-V1-A9OT-01	1	9.73333	6	0.420078	0.326537	4.85871
TCGA-EJ-5496-01	0	19.8333	7	0.495797	0.100978	5.49258
TCGA-WW-A8ZI-01	0	14.9667	8	0.704164	0.406101	6.51756
TCGA-XJ-A9DQ-01	0	3.03333	6	0.497331	0.0339339	4.70353
TCGA-ZG-A9NI-01	0	4.4	9	0.918539	0.305795	7.28689
TCGA-CH-5765-01	0	23.3333	7	0.380175	0.372395	5.61886
TCGA-KC-A7F5-01	0	3.03333	7	0.379621	0.180148	5.49627
TCGA-J4-8200-01	0	40.6	7	0.772646	0.0875986	5.59536
TCGA-G9-6362-01	0	48.1	7	0.307662	0	5.35268
TCGA-KK-A8II-01	1	20.8667	9	0.315102	0.420833	7.11753
TCGA-VP-A879-01	0	24.2667	9	0.840201	0.0480967	7.09137
TCGA-HC-7819-01	0	18.1	8	0.497944	0.11703	6.25066
TCGA-VP-A87H-01	0	22.1	9	0.871922	0.321351	7.27805
TCGA-KC-A7FD-01	0	9	7	0.484396	0.362442	5.65442
TCGA-QU-A6IL-01	0	3.23333	7	0.656908	0.341075	5.71017
TCGA-V1-A9ZK-01	0	46.1	8	0.732226	0.215616	6.40759
TCGA-EJ-5504-01	0	47.5667	7	0.910349	0.133169	5.67972
TCGA-V1-A8MK-01	0	16.9333	6	0.80892	0.16221	4.91043
TCGA-VP-A87B-01	1	82.4333	8	0.789854	0.230203	6.44005
TCGA-V1-A9Z9-01	0	18	9	0.263996	0.202762	6.95818
TCGA-EJ-7218-01	0	84.7333	7	0.736908	0.113434	5.59744
TCGA-EJ-A7NF-01	0	8.33333	7	0.416407	0.0708015	5.44146
TCGA-G9-7509-01	0	53.6667	6	0.49211	0	4.67983
TCGA-KC-A7F3-01	0	22.1667	7	0.501108	0.447949	5.71557
TCGA-VN-A88R-01	1	17.0667	8	1.0695	0.206143	6.53715
TCGA-EJ-7793-01	0	3.8	7	0.369159	0.038998	5.40222
TCGA-EJ-7786-01	0	36.5333	7	0.824971	0.0392788	5.58564
TCGA-KC-A7FE-01	0	11.7333	7	1.07231	0.374066	5.89816
TCGA-G9-6369-01	0	40.5	7	0.311852	0.0247452	5.37011
TCGA-XJ-A9DK-01	0	9.16667	8	1.28084	0.179129	6.60491
TCGA-KK-A6DY-01	0	143.167	7	0.87208	0.990374	6.20995
TCGA-HC-A4ZV-01	0	0.766667	9	1.61857	0.359409	7.60243
TCGA-ZG-A9KY-01	0	4.33333	9	1.86758	0.512581	7.80002
TCGA-V1-A9ZG-01	0	50.5667	9	0.921513	0.266517	7.26309
TCGA-G9-6377-01	0	31.9333	7	0.524666	0.0663992	5.48218
TCGA-HC-A6HX-01	0	1.26667	7	1.00827	0.259544	5.79952
TCGA-XK-AAIR-01	0	32.4	8	1.20864	0.517124	6.79102
TCGA-EJ-5510-01	0	62.9	7	0.97181	0.132643	5.70409
TCGA-EJ-5503-01	0	46.3667	8	1.31881	0.1333	6.59101
TCGA-KK-A59V-01	0	114.667	9	2.65352	1.78094	8.92328
TCGA-ZG-A9LZ-01	0	23.0667	9	1.28511	0.77543	7.73317
TCGA-HC-7821-01	0	31.8667	8	1.52115	0.74123	7.0593
TCGA-KK-A7B3-01	1	9.8	9	1.34227	1.20696	8.03082
TCGA-CH-5769-01	0	2.06667	9	1.03787	0.658463	7.55934
TCGA-V1-A9OX-01	0	37.8	8	0.943584	0.604451	6.74005
TCGA-HC-7747-01	0	24.9333	7	1.44562	0.229834	5.95643
TCGA-J4-A83J-01	0	23.2	7	1.1872	0.960363	6.31752
TCGA-V1-A8MJ-01	0	59.7	7	1.78551	1.00763	6.58813
TCGA-G9-6373-01	0	27.0333	7	0.735349	0.142871	5.61555
TCGA-EJ-5524-01	1	8.83333	9	1.10648	0.0881416	7.22391
TCGA-J4-A83I-01	0	22.8333	7	0.889318	0.290188	5.77121
TCGA-J4-A6G1-01	0	25.6333	8	3.42518	0.99139	7.98394
TCGA-EJ-5517-01	0	62.9667	6	0.906044	0.0292762	4.86486
TCGA-X4-A8KQ-01	0	46.1	9	0.394185	0.462366	7.17576
TCGA-KK-A8I7-01	1	36.2667	9	1.77218	0.459012	7.72758
TCGA-FC-7961-01	0	15.6333	9	1.17932	0.103665	7.26307
TCGA-ZG-A9MC-01	0	15.1667	9	2.88552	1.36882	8.75423
TCGA-HC-7736-01	0	36.7667	7	1.27548	0.329181	5.95127
TCGA-ZG-A9N3-01	0	11.6333	9	1.58082	0.665029	7.78178
TCGA-CH-5789-01	0	10.1333	7	1.19074	0.5144	6.03509
TCGA-EJ-7794-01	0	43.5333	7	1.30299	0.351289	5.9764
TCGA-V1-A9OY-01	0	35.5667	7	1.37873	0.183328	5.89994
TCGA-EJ-AB27-01	0	4.83333	6	1.19862	0.359296	5.19254
TCGA-KK-A59Z-01	0	87.6	7	0.667938	0.470615	5.79706
TCGA-EJ-7321-01	0	27.4667	6	0.950916	0.237564	5.01548
TCGA-EJ-A7NJ-01	0	6.56667	8	0.96739	0.197236	6.49043
TCGA-EJ-A65B-01	0	23.6667	9	0.852159	0.19862	7.19199
TCGA-KK-A8I9-01	1	31.3333	8	0.976584	1.5211	7.33677
TCGA-CH-5792-01	0	3.03333	9	1.92979	0.443394	7.781
TCGA-EJ-7318-01	1	12.6667	7	1.10447	0.125651	5.75297
TCGA-KK-A6E3-01	0	68.5333	7	1.30521	0	5.7537
TCGA-EJ-5527-01	0	59.2667	7	1.00978	0.131194	5.71844
TCGA-G9-A9S0-01	1	14.1	8	1.15426	0.286053	6.62208
TCGA-YL-A8HJ-01	0	53.7	9	1.3115	0.354339	7.47576
TCGA-CH-5754-01	0	2.06667	9	1.71343	0.908967	7.99036
TCGA-EJ-5499-01	0	47.1667	7	1.01464	0.22367	5.77925
TCGA-EJ-A46E-01	0	17.4667	8	1.02333	0.563158	6.74583
TCGA-HC-7745-01	0	24.0333	7	1.07834	0.638676	6.06901
TCGA-EJ-5526-01	1	17.9	8	1.4488	0.113834	6.63087
TCGA-CH-5739-01	0	22.3667	7	1.11623	0.508429	6.00134
TCGA-EJ-8468-01	0	78.2333	8	1.23487	0.49252	6.78591
TCGA-KK-A5A1-01	1	6.76667	9	0.834549	0.153287	7.15606
TCGA-YL-A8SB-01	1	46.1333	9	1.29225	0.274888	7.41745
TCGA-YL-A9WX-01	1	50.2	9	1.71127	0.690283	7.8503
