# Supplementary material for: A novel lysosome-related gene signature coupled with gleason score for prognosis prediction in prostate cancer
Source: Front Genet. 2023 Mar 30;14:1135365. doi: 10.3389/fgene.2023.1135365 (PMC10098196; doi:10.3389/fgene.2023.1135365)
Supplement: Supplementary file 5 [file Table3.XLS]

## Sheet: The list of DEGs between high a
	baseMean	log2FoldChange	lfcSE	stat	pvalue	padj
KLK3	1.02973e+06	0.482376	0.0753192	6.40443	1.50935e-10	9.74555e-10
MT-CO1	590287	0.179359	0.0833448	2.15201	0.0313965	0.0531584
MT-ND4	594795	0.274558	0.0834935	3.28837	0.00100768	0.0023663
MT-CO3	387209	0.170936	0.0777153	2.19951	0.0278414	0.0477571
KLK2	335066	0.445169	0.0651277	6.83532	8.18211e-12	6.13674e-11
MT-CYB	342084	0.219926	0.0853505	2.57674	0.00997356	0.0189506
EEF1A1	300462	0.133923	0.0400424	3.34452	0.000824247	0.00196491
MT-CO2	343153	0.221759	0.0788161	2.81363	0.00489859	0.00995603
ACP3	261903	0.441231	0.11489	3.84045	0.000122807	0.000338167
EEF2	236464	0.342233	0.041799	8.18759	2.66513e-16	3.09603e-15
RPL3	204931	0.270516	0.0535703	5.04974	4.42421e-07	1.79669e-06
MT-ND2	204484	0.183184	0.087923	2.08345	0.0372099	0.0618012
MT-ND1	193020	0.120099	0.0866978	1.38526	0.165973	0.233765
MT-ATP6	191218	0.233824	0.0798868	2.92694	0.00342317	0.00720137
ACTB	161965	-0.291767	0.0411962	-7.08237	1.41711e-12	1.15579e-11
MYH11	118435	-0.346039	0.110087	-3.14333	0.00167037	0.00373829
ACTG1	141859	0.0369638	0.0395793	0.933918	0.350346	0.447529
RPL13A	153201	0.213368	0.0656286	3.25114	0.00114944	0.00266642
MT-ND5	136414	0.0306141	0.0950569	0.32206	0.747407	0.835965
RPS6	135448	0.264191	0.0570345	4.63213	3.61923e-06	1.27946e-05
SEMG1	76.583	-1.45423	0.280643	-5.18177	2.19785e-07	9.35021e-07
RPL8	119969	0.203073	0.0702858	2.88925	0.00386158	0.00802836
MT-ND3	117010	0.179545	0.0869188	2.06566	0.0388604	0.0642771
RPS18	110949	0.244003	0.0559657	4.35987	1.30142e-05	4.20707e-05
FLNA	84207.7	-0.480544	0.0954484	-5.03459	4.78869e-07	1.93503e-06
SLC45A3	102055	0.494498	0.0788528	6.27115	3.58399e-10	2.20352e-09
B2M	95775.9	-0.5621	0.056769	-9.90153	4.09957e-23	7.38567e-22
RPL4	104596	0.260271	0.0531506	4.89686	9.73794e-07	3.73812e-06
MSMB	86625.8	-0.167634	0.156162	-1.07346	0.283065	0.373
RPLP0	102642	0.267123	0.0586708	4.55291	5.29086e-06	1.82428e-05
RPL7A	102459	0.327481	0.057146	5.7306	1.00075e-08	5.15804e-08
RACK1	92677.5	0.282502	0.0529209	5.3382	9.38756e-08	4.21543e-07
RPLP1	94675.4	0.185455	0.0693785	2.67309	0.00751561	0.0147061
PABPC1	88630.1	0.188549	0.0567543	3.3222	0.000893107	0.00211689
RPS11	91471.2	0.183023	0.0607148	3.01446	0.00257436	0.00554496
TPT1	86523.2	0.321503	0.0645472	4.9809	6.32906e-07	2.50808e-06
HSP90AB1	79510.8	0.198007	0.0298261	6.63871	3.1643e-11	2.19118e-10
RPS4X	83807.1	0.186814	0.0508632	3.67287	0.000239837	0.000627958
PSAP	76105.3	-0.0913948	0.0360977	-2.53187	0.0113456	0.021294
TMPRSS2	78348.7	0.380462	0.0785852	4.8414	1.28929e-06	4.86868e-06
RPL13	87383.1	0.159309	0.0794266	2.00573	0.0448846	0.0731294
RPS3	82035.1	0.176965	0.0620643	2.85131	0.00435395	0.00894798
FASN	76470.8	0.587522	0.0868637	6.76373	1.34485e-11	9.7527e-11
RPS8	81546.2	0.240374	0.0605066	3.9727	7.10637e-05	0.000203712
RPL10	76729.6	0.169807	0.0532882	3.18659	0.00143961	0.00326877
RPS24	79577.9	0.224222	0.0651234	3.44303	0.000575237	0.00140974
FTL	75308.3	-0.201405	0.0492389	-4.09037	4.3069e-05	0.000128233
NDRG1	69880.1	0.16219	0.0727744	2.22867	0.0258356	0.0446981
PDLIM5	74225.7	0.496462	0.0929416	5.34166	9.21005e-08	4.13953e-07
RPL19	76457.9	0.224303	0.0568847	3.94311	8.04309e-05	0.000228282
RDH11	70769.6	0.462165	0.0847978	5.4502	5.03141e-08	2.35706e-07
GOLM1	73678	0.34067	0.0823556	4.13658	3.52521e-05	0.000106356
PLA2G2A	74568.9	0.357883	0.178894	2.00052	0.0454437	0.0739428
SPON2	76840	0.564494	0.148207	3.80881	0.000139635	0.000381049
RPS2	71963.9	0.309584	0.0639837	4.83848	1.30837e-06	4.93785e-06
DES	57615.1	-0.543929	0.121604	-4.47295	7.71473e-06	2.5888e-05
AZGP1	66642.1	0.126265	0.125262	1.00801	0.313449	0.407202
NKX3-1	64681.6	0.406424	0.0436209	9.31719	1.19457e-20	1.87336e-19
RPL5	67580.4	0.236532	0.0495248	4.77604	1.78784e-06	6.62934e-06
P4HB	65213.8	0.319843	0.0471227	6.78745	1.1413e-11	8.38255e-11
TMBIM6	60130	0.182855	0.0320114	5.71217	1.11547e-08	5.71605e-08
APLP2	60650.5	0.237404	0.0429666	5.52531	3.289e-08	1.58498e-07
RPL18	67627.2	0.282583	0.0701826	4.0264	5.66381e-05	0.000165054
ACTG2	50431.5	-0.364314	0.11955	-3.04739	0.0023084	0.00502318
RPL37A	67022.8	0.202322	0.0690691	2.92927	0.00339761	0.00715299
HSP90B1	60268	0.237904	0.0512676	4.64043	3.47689e-06	1.23294e-05
HDLBP	58437.9	0.203143	0.0322443	6.3001	2.9745e-10	1.84656e-09
HSPA8	56832.9	0.144237	0.0512586	2.81391	0.00489433	0.00994839
RPL11	62686	0.163974	0.062748	2.61321	0.0089696	0.0172396
CALR	57328.3	0.290198	0.0412258	7.03924	1.93298e-12	1.55251e-11
RPS9	62063.7	0.129031	0.0658082	1.96072	0.049912	0.0804743
RPL32	62480.6	0.180976	0.0648119	2.79233	0.00523304	0.0105664
MYL9	50653.4	-0.56609	0.111804	-5.06323	4.12207e-07	1.68275e-06
SEMG2	97.5333	0.431306	0.273273	1.5783	0.114497	0.168839
RPL12	61710.4	0.276592	0.0673018	4.10973	3.96119e-05	0.000118629
BCAM	58269.8	0.528843	0.0673715	7.84965	4.17197e-15	4.3817e-14
HSP90AA1	52252.2	0.153891	0.0415248	3.706	0.000210557	0.000556755
AHNAK	49388.6	-0.237211	0.0589078	-4.02682	5.6536e-05	0.00016483
RPL28	61348.2	0.15943	0.0729911	2.18424	0.0289444	0.0494447
RPS19	60765.2	0.104666	0.0784732	1.33378	0.182277	0.253959
NPY	60594.9	1.04287	0.210389	4.95687	7.16391e-07	2.81431e-06
RPL15	55258.5	0.23087	0.041009	5.62974	1.80482e-08	9.0255e-08
RPS20	58529	0.0246398	0.0686101	0.359128	0.719499	0.811046
GNAS	52809.1	0.243716	0.0375652	6.48781	8.70953e-11	5.73757e-10
CANX	50571	0.231587	0.0405777	5.70724	1.1482e-08	5.87761e-08
TSPAN1	56034.7	0.475145	0.0807439	5.88459	3.99039e-09	2.1661e-08
RPL27A	54282.2	0.158274	0.0668676	2.36698	0.0179341	0.0321906
RPL31	53277.5	0.230725	0.0572019	4.03352	5.49465e-05	0.000160484
LTF	40476.1	-2.48921	0.203439	-12.2357	2.0048e-34	5.83278e-33
PDIA3	50263	0.359947	0.0505945	7.11434	1.12446e-12	9.24464e-12
HLA-C	48543.5	-0.4586	0.0660451	-6.94374	3.81852e-12	2.975e-11
RPL23	52539.2	0.238957	0.0573198	4.16884	3.06159e-05	9.34099e-05
DHCR24	47512.8	0.276062	0.0667193	4.13767	3.50857e-05	0.00010592
RPL10A	50219.6	0.159329	0.0503757	3.16282	0.00156251	0.00351831
SLC25A6	50736.4	0.327395	0.0599969	5.45687	4.84612e-08	2.27847e-07
RPS14	50529.5	0.190325	0.0596317	3.19167	0.00141453	0.00321482
TAGLN	41681.1	-0.586762	0.09658	-6.0754	1.23679e-09	7.10955e-09
CD74	46236.2	-1.31961	0.0554478	-23.7992	3.4054e-125	2.37077e-122
RPS12	50280.9	0.0453119	0.061872	0.732348	0.463956	0.568227
HLA-B	47681	-0.824365	0.0726184	-11.352	7.24733e-30	1.80655e-28
ERGIC1	47497.9	0.388598	0.0386768	10.0473	9.44135e-24	1.75947e-22
MYH9	43824.2	-0.160794	0.0370425	-4.34079	1.41971e-05	4.56147e-05
MT-ND6	47255.3	-0.00602117	0.0999837	-0.0602215	0.951979	0.992094
RPL6	48849.3	0.281651	0.0524921	5.36558	8.06907e-08	3.66303e-07
CSRP1	38681	-0.311655	0.0852843	-3.65431	0.000257879	0.000671587
RPLP2	50950.9	0.0979666	0.0781894	1.25294	0.210227	0.287576
HSPA5	43716.6	0.211603	0.0478195	4.42505	9.64222e-06	3.17976e-05
RPS5	47706.2	0.218433	0.0613603	3.55985	0.000371071	0.000939265
RPL37	49107	0.242791	0.0644514	3.76703	0.0001652	0.000444784
PMEPA1	44846.7	0.42336	0.0505776	8.37051	5.73684e-17	7.04651e-16
RPL29	48067.2	0.317816	0.066185	4.80194	1.57139e-06	5.86353e-06
KLK4	46044.4	0.386892	0.078336	4.93888	7.8573e-07	3.05958e-06
RPS16	46541.1	0.167372	0.0625264	2.67682	0.00743256	0.0145523
RPL7	45531.7	0.0863009	0.0607181	1.42134	0.155218	0.220401
RPL14	44954.1	0.279845	0.0594698	4.70568	2.53026e-06	9.16333e-06
KRT8	43512.6	0.226097	0.0618099	3.65794	0.000254251	0.000662847
EIF4G2	38026.1	0.000927566	0.0301986	0.0307155	0.975496	0.99591
APP	37560	0.167471	0.063899	2.62087	0.00877066	0.0168939
FOS	36629	-0.72607	0.136906	-5.3034	1.13663e-07	5.04242e-07
XBP1	39193.5	0.0887907	0.0652144	1.36152	0.173349	0.242891
STEAP2	38553.3	0.409529	0.0601582	6.80753	9.92898e-12	7.3424e-11
GAPDH	37834.3	0.21625	0.0444751	4.86227	1.16048e-06	4.41132e-06
RPL36	43154.8	0.179116	0.0765071	2.34117	0.0192235	0.0342244
PTPRF	35314.2	0.183539	0.0461834	3.97414	7.06353e-05	0.000202693
SLC44A4	37922.6	0.179827	0.0534136	3.36668	0.000760781	0.00182432
RPSA	40333.9	0.169373	0.0656188	2.58117	0.00984652	0.0187293
CKB	37254.8	0.145233	0.0830866	1.74797	0.0804687	0.123355
RPL24	39802.7	0.22739	0.0634226	3.58532	0.000336665	0.000858643
CD81	34554.5	-0.158706	0.0460441	-3.44683	0.000567208	0.00139234
SPDEF	38571.4	0.452178	0.0580217	7.79327	6.52977e-15	6.76245e-14
RPL35A	38841.6	0.199173	0.057296	3.47621	0.000508547	0.00125865
TPM2	33616.7	-0.552844	0.118861	-4.65119	3.30028e-06	1.17459e-05
ARF1	35282.9	0.278341	0.0335947	8.28525	1.17858e-16	1.40515e-15
FLNB	33541	0.188916	0.0452578	4.17423	2.99e-05	9.13115e-05
ABCC4	35788.7	0.525072	0.0902079	5.82068	5.86076e-09	3.11122e-08
CSDE1	32883.4	0.0326955	0.0248704	1.31464	0.188632	0.261542
MT-ND4L	37789	0.237835	0.0991767	2.39809	0.0164809	0.0298431
RPS27	36326.3	-0.0186361	0.0522033	-0.356991	0.721098	0.812413
PKM	33115.9	-0.0196263	0.0389267	-0.504187	0.61413	0.715812
CALD1	28309.9	-0.314598	0.06764	-4.65107	3.3022e-06	1.17506e-05
MYLK	24147.3	-0.319177	0.107384	-2.9723	0.00295581	0.00629494
HNRNPA2B1	33866.1	0.190443	0.0266384	7.14917	8.73029e-13	7.26642e-12
BSG	35000.1	0.217136	0.052281	4.15325	3.27787e-05	9.94793e-05
RPS27A	36001.9	0.122225	0.0594402	2.05626	0.039757	0.0655766
DSTN	30951.4	-0.0979729	0.0401186	-2.44209	0.0146027	0.0267578
ENO1	33450.9	0.114633	0.0484541	2.3658	0.017991	0.0322808
SRRM2	31906.2	0.0922205	0.0404364	2.28063	0.0225704	0.0396186
KRT18	35855.2	0.347054	0.0683652	5.07648	3.8449e-07	1.57919e-06
HOXB13	33017.2	0.324796	0.0437845	7.41806	1.18849e-13	1.08157e-12
RPL9	34889.1	0.103361	0.0685975	1.50678	0.131867	0.191014
YWHAZ	31361.8	0.00272366	0.0424036	0.0642317	0.948786	0.990291
RPL34	35130	0.161177	0.0661587	2.43621	0.0148419	0.0271732
RPL27	34234.5	0.197318	0.0552827	3.56926	0.000357998	0.00090833
RPS7	34077.6	0.28764	0.054996	5.23021	1.69322e-07	7.3379e-07
ATP5F1B	31648.2	0.197517	0.0356491	5.5406	3.01445e-08	1.46062e-07
A2M	28916.2	-0.934992	0.0779102	-12.0009	3.51487e-33	9.67732e-32
RPS25	33196.2	0.148651	0.0537813	2.76399	0.00570986	0.0114379
COL1A2	29318.6	-0.845006	0.0842421	-10.0307	1.11748e-23	2.06866e-22
DDX5	30655.2	0.0410139	0.0351872	1.16559	0.24378	0.327611
NCL	30512.9	0.17055	0.0267693	6.37109	1.87683e-10	1.19991e-09
SEC61A1	31000	0.224817	0.0403449	5.57238	2.51283e-08	1.23103e-07
FSTL1	28911.5	6.67685e-05	0.0587237	0.00113699	0.999093	0.999195
TXNIP	27924	-0.158792	0.0568388	-2.79372	0.0052105	0.0105263
CD9	28201.3	0.187112	0.0426037	4.39191	1.1236e-05	3.6749e-05
ITM2B	27985.7	-0.0132644	0.0423321	-0.313341	0.754022	0.84136
CPE	29114.8	0.348377	0.087837	3.96617	7.30356e-05	0.000208874
CDH1	28363.3	0.29584	0.0540377	5.47469	4.3828e-08	2.07414e-07
HNRNPA1	30016.4	0.137835	0.0360875	3.81945	0.000133748	0.000365864
NEFH	24063.9	0.102966	0.180907	0.569162	0.569246	0.672341
NACA	31244.9	0.242879	0.0512079	4.74301	2.10566e-06	7.72529e-06
TMSB4X	29514.9	-0.461683	0.0624176	-7.39668	1.39633e-13	1.2607e-12
YWHAE	29350.2	0.280974	0.0334453	8.40101	4.42664e-17	5.48211e-16
EGR1	26540	-0.771866	0.132867	-5.8093	6.27355e-09	3.3204e-08
UBC	28132.4	-0.0920002	0.0356365	-2.58163	0.00983345	0.0187136
OR51E2	29958.3	0.635421	0.140228	4.53136	5.86061e-06	2.00704e-05
SCARB2	27832.3	0.249235	0.0376412	6.62135	3.55942e-11	2.44912e-10
SAT1	29692.5	-0.0739852	0.0709214	-1.0432	0.296856	0.388649
FOLH1	29503.6	0.346511	0.11044	3.13754	0.0017037	0.00380459
CD63	28993.5	-0.0938666	0.0481976	-1.94754	0.0514702	0.0827334
ABHD2	28740.1	0.281727	0.0926546	3.04062	0.00236095	0.00512779
TSC22D1	26834.7	-0.172627	0.0671215	-2.57186	0.0101153	0.0191955
TGM4	9387.5	-1.10232	0.263003	-4.19128	2.77389e-05	8.52054e-05
DUSP1	26017.1	-0.449367	0.0903736	-4.97232	6.61559e-07	2.61365e-06
RPL35	31187.5	0.110502	0.0723241	1.52787	0.126545	0.184306
NPM1	28470.4	0.20292	0.0397834	5.10063	3.38526e-07	1.40193e-06
TM9SF3	27207.8	0.19556	0.039733	4.92187	8.57222e-07	3.3194e-06
IGFBP5	25753.3	-0.488813	0.0848068	-5.76384	8.22218e-09	4.28543e-08
CTSB	25028.2	-0.652347	0.0486172	-13.418	4.74142e-41	1.65044e-39
GANAB	26727.8	0.172516	0.0335982	5.13468	2.82618e-07	1.18246e-06
FN1	19143.3	-0.72935	0.0930239	-7.84045	4.48928e-15	4.70481e-14
PLXNB2	26756.5	0.146366	0.0359961	4.06615	4.77963e-05	0.00014108
HNRNPK	26942.4	0.156924	0.0245453	6.39324	1.62403e-10	1.04514e-09
H3-3B	26764.1	-0.0460596	0.0331283	-1.39034	0.164425	0.23187
AMD1	26293.6	0.368503	0.0736179	5.00561	5.56843e-07	2.22703e-06
CCNI	26137.5	0.076275	0.0286704	2.66041	0.00780454	0.0152088
CLU	18764.6	-0.762663	0.0907047	-8.40819	4.16379e-17	5.16972e-16
SYNGR2	28254.4	0.328139	0.0479363	6.84532	7.63031e-12	5.74943e-11
TRPM8	27841.3	0.431781	0.105649	4.08695	4.37084e-05	0.000130038
CFL1	27555.9	0.0665971	0.0410616	1.62188	0.104828	0.156034
EIF4G1	26203.5	0.171942	0.0344172	4.99582	5.85877e-07	2.33214e-06
TRPM4	29549.3	0.402802	0.0782183	5.14972	2.60877e-07	1.09667e-06
MYL6	27044.7	-0.295128	0.0652079	-4.52596	6.01226e-06	2.05428e-05
HLA-A	26577.5	-0.824833	0.0807639	-10.2129	1.73624e-24	3.37098e-23
SPOCK1	26190.6	0.704086	0.0884082	7.96403	1.66529e-15	1.80743e-14
AGR2	26222	0.210299	0.110201	1.90833	0.0563488	0.0897539
RPS15	29598.3	0.238217	0.0748389	3.18307	0.00145724	0.00330486
PEBP1	26818.1	0.297222	0.0406789	7.30654	2.74102e-13	2.39707e-12
TACSTD2	26244.8	0.11938	0.0539445	2.21302	0.0268961	0.0463068
ZFP36	24317.8	-0.644698	0.121428	-5.30929	1.10051e-07	4.89441e-07
SCD	25469.9	0.526637	0.107645	4.89233	9.96495e-07	3.82225e-06
UBA52	27886.4	0.050614	0.0578128	0.875481	0.381312	0.481127
DHRS7	25877.1	0.335001	0.0728669	4.59744	4.27718e-06	1.49471e-05
EIF1	26212.4	0.053593	0.0384463	1.39397	0.163327	0.230454
ELAPOR1	24523.6	0.19299	0.0894105	2.15847	0.0308913	0.0523894
H1-0	25994.3	0.216507	0.0403069	5.37146	7.81026e-08	3.54967e-07
NOP53	27287.8	0.103558	0.0653051	1.58576	0.112794	0.166592
COL1A1	25612.1	-0.908485	0.0985012	-9.22309	2.88672e-20	4.42034e-19
PPP3CA	25679.9	0.3329	0.0641408	5.19014	2.10132e-07	8.97286e-07
FOXA1	25935	0.3437	0.0403119	8.52601	1.51476e-17	1.93115e-16
RPL18A	28513	0.104046	0.0740904	1.40431	0.160227	0.226638
SPARC	23667.9	-0.686343	0.0772518	-8.8845	6.42073e-19	8.98487e-18
DDX17	25274.3	0.0119904	0.0371079	0.323122	0.746603	0.835258
CLTC	24080.1	0.0937544	0.039138	2.39548	0.0165984	0.0300281
PTMS	26444.6	0.229621	0.0595078	3.85867	0.000114007	0.000315583
RPS13	26664	0.122642	0.0548892	2.23435	0.02546	0.0441109
PTMA	24978.8	0.111728	0.0363205	3.07618	0.00209669	0.00460412
ATP5F1A	24497.5	0.210485	0.0368823	5.70695	1.15017e-08	5.88613e-08
CNN1	21323.2	-0.438013	0.111269	-3.93652	8.26724e-05	0.000234064
CIRBP	26004.8	0.171205	0.0457177	3.74483	0.000180519	0.000483095
VCP	24357	0.200661	0.0311984	6.43176	1.26138e-10	8.20151e-10
H2AJ	27733.7	0.53837	0.0984018	5.47114	4.47149e-08	2.11201e-07
RPN2	23958.4	0.20895	0.0454974	4.59257	4.37828e-06	1.52649e-05
SLC39A6	23420.4	0.318854	0.0542356	5.87905	4.12616e-09	2.23544e-08
SYNPO2	18199.5	-0.435425	0.106584	-4.08527	4.4025e-05	0.00013094
JUN	23307	-0.334363	0.0890406	-3.75517	0.000173224	0.000464975
CLSTN1	23278.3	0.229361	0.0336024	6.82574	8.7476e-12	6.51902e-11
ACTA2	20264.9	-0.516265	0.0940059	-5.49184	3.97777e-08	1.89202e-07
MCCC2	24995	0.661371	0.10105	6.545	5.94968e-11	3.99783e-10
COL3A1	22634	-0.876706	0.0899613	-9.74537	1.93076e-22	3.36039e-21
PRRC2A	23274.1	0.219393	0.0329774	6.65282	2.87536e-11	2.00248e-10
NUMA1	23452.6	0.279404	0.0380844	7.33645	2.19342e-13	1.94082e-12
HLA-E	22753.6	-0.861046	0.0515307	-16.7094	1.12013e-62	6.29241e-61
HNRNPU	23330	0.0897528	0.0216196	4.15146	3.30366e-05	0.000100184
TMED10	22764.9	0.219019	0.0349334	6.26961	3.61958e-10	2.2238e-09
TPM1	19417.7	-0.278998	0.0714351	-3.90562	9.39835e-05	0.000263449
MAGED2	22802.7	0.133625	0.0451246	2.96125	0.00306388	0.00650237
COPG1	23294.3	0.341417	0.0388318	8.79219	1.46669e-18	2.02051e-17
TMEM59	22700.7	0.14786	0.0400427	3.69256	0.000222006	0.000584841
SPARCL1	20055.5	-0.551252	0.0803628	-6.85954	6.90806e-12	5.22744e-11
SND1	23589.8	0.307944	0.0376458	8.18004	2.83747e-16	3.28644e-15
SMS	25621.6	0.507706	0.113107	4.48873	7.16495e-06	2.41763e-05
MARCKSL1	24658.4	0.431681	0.056595	7.62755	2.39261e-14	2.34722e-13
NUCB1	23436.3	0.103539	0.0478183	2.16525	0.0303687	0.0516064
CLDN4	23219	-0.369997	0.0750439	-4.93041	8.20565e-07	3.18758e-06
SERP1	23369.5	0.298941	0.0441233	6.77512	1.24304e-11	9.08872e-11
PPP1CB	22309	0.198304	0.0344659	5.75362	8.73538e-09	4.52715e-08
TNS1	18547.3	-0.582317	0.0881569	-6.60547	3.96269e-11	2.7132e-10
GNB2	23982.5	0.272977	0.0503933	5.41693	6.06318e-08	2.80336e-07
GLO1	22701.4	0.195223	0.0734292	2.65865	0.00784535	0.0152823
RRBP1	22328.8	0.193516	0.041234	4.69313	2.69054e-06	9.70337e-06
HERPUD1	21603.3	0.189275	0.0637465	2.96918	0.00298593	0.00635354
RPS28	25686	0.214246	0.0761602	2.81309	0.00490675	0.00996949
RPS21	25121.5	0.134157	0.0748786	1.79167	0.0731864	0.11344
TLN1	19634.6	-0.214642	0.0453642	-4.73152	2.22842e-06	8.14066e-06
NEDD4L	23365.1	0.468335	0.0713214	6.56654	5.14968e-11	3.47947e-10
CAPNS1	22831.5	0.175396	0.0431334	4.06636	4.77528e-05	0.000140995
RHOB	19629.5	-0.489	0.0767557	-6.37087	1.87961e-10	1.20089e-09
GSN	20864.8	-0.672973	0.068939	-9.76185	1.64126e-22	2.86933e-21
LCP1	21863.7	0.124296	0.0698094	1.78051	0.0749929	0.115835
TMSB10	24094.5	-0.319909	0.0854229	-3.745	0.000180393	0.00048289
CNDP2	22257.9	0.246516	0.0506677	4.86535	1.14254e-06	4.34908e-06
PRKCSH	22805.2	0.217029	0.0400058	5.42495	5.79707e-08	2.68955e-07
CNBP	21971.6	0.157911	0.0260181	6.06928	1.28485e-09	7.35987e-09
KDELR2	22338.2	0.147671	0.0368839	4.00366	6.23699e-05	0.000180463
CANT1	22107.5	0.318843	0.0454499	7.01528	2.29494e-12	1.83266e-11
MAGED1	21923.8	0.280122	0.0498857	5.61528	1.96239e-08	9.75094e-08
EIF4B	21743.7	0.179009	0.0336113	5.32586	1.00474e-07	4.49235e-07
EHF	20284.2	0.158229	0.0438949	3.60472	0.000312494	0.000801505
BTF3	22088	0.214288	0.0456313	4.69608	2.652e-06	9.57324e-06
NCAPD3	21981.6	0.357344	0.133369	2.67937	0.00737618	0.014455
SARAF	20941.7	0.194193	0.0488923	3.97186	7.13135e-05	0.000204308
EIF4A2	21090.2	0.14865	0.0317373	4.68376	2.81653e-06	1.01315e-05
TGM2	20630	-0.663479	0.0878144	-7.55548	4.17332e-14	3.98973e-13
GNB1	21029.4	0.168737	0.0247088	6.82902	8.5496e-12	6.38822e-11
IDH1	20811.9	0.190482	0.0589259	3.23256	0.00122685	0.00282803
PYGB	20379.2	-0.0186323	0.0482381	-0.386257	0.699307	0.793226
HSPB1	21308.1	-0.330957	0.0990979	-3.3397	0.000838682	0.00199663
ANPEP	21562.6	0.571481	0.18957	3.01462	0.00257304	0.00554335
TMED2	20974.9	0.263233	0.0343287	7.66802	1.74678e-14	1.73548e-13
RPN1	21407.1	0.203201	0.0403099	5.04098	4.63158e-07	1.87621e-06
RPL38	23892.7	0.146297	0.0713893	2.04928	0.0404346	0.066559
PPDPF	22759.9	0.230298	0.063348	3.63544	0.000277507	0.000718959
PLEC	20206.4	0.0228271	0.0432671	0.527585	0.597787	0.699692
DSP	19916.7	0.130972	0.0524431	2.49742	0.0125101	0.0232756
CD164	20431.6	0.189171	0.0441986	4.28003	1.86871e-05	5.90673e-05
SOD2	20151.4	-0.862815	0.0765716	-11.2681	1.88629e-29	4.59618e-28
COL6A2	19911.1	-0.584381	0.0749186	-7.80021	6.18033e-15	6.41156e-14
TUBB4B	21521.3	0.329619	0.053577	6.15225	7.63915e-10	4.51516e-09
GDF15	23086.3	0.275255	0.115062	2.39224	0.016746	0.030253
CTNNB1	19580.6	-0.0555749	0.030675	-1.81173	0.0700281	0.109048
NAP1L1	21438.2	0.0355006	0.0489166	0.725737	0.468	0.572316
PDIA4	20546.5	0.246858	0.0507891	4.86045	1.17118e-06	4.44938e-06
UBA1	20314.5	0.165168	0.025666	6.43527	1.23251e-10	8.02716e-10
RPS4Y1	22390.4	0.28204	0.0713953	3.9504	7.80219e-05	0.000222124
NONO	20406.4	0.223166	0.0249062	8.96027	3.23872e-19	4.63526e-18
RHOA	19813.7	-0.0550284	0.0218237	-2.5215	0.0116857	0.0218781
SORD	19751.3	0.251936	0.0678761	3.7117	0.00020587	0.000545099
HNRNPC	20270.6	0.150528	0.0250927	5.99889	1.9867e-09	1.11422e-08
NFIX	19859.1	0.11251	0.0421857	2.66701	0.00765303	0.0149406
CALM2	20069.6	0.127413	0.0312261	4.08034	4.49691e-05	0.000133463
RERE	19591.7	0.284691	0.0407896	6.97951	2.96219e-12	2.33258e-11
ANXA5	19678	0.127656	0.0403862	3.16088	0.00157292	0.00353971
SLC39A7	20288.3	0.219581	0.0455428	4.82143	1.4253e-06	5.34708e-06
CST3	20856.4	-0.106466	0.0733753	-1.45097	0.146788	0.209775
SLC4A4	19967.1	0.244513	0.113121	2.16152	0.030655	0.0520339
ATP2C1	19388.2	0.330508	0.0511304	6.46402	1.01958e-10	6.68503e-10
NR4A1	17825.6	-0.493415	0.114403	-4.31294	1.61096e-05	5.13195e-05
MLPH	20995	0.450464	0.05918	7.61176	2.70395e-14	2.63804e-13
GLUL	17968.5	-0.17495	0.0473831	-3.69225	0.000222277	0.000585362
CTNNA1	18578.5	0.0579872	0.0251619	2.30456	0.021191	0.0374197
ATF4	19925.6	0.151416	0.046299	3.2704	0.00107397	0.00250687
EDF1	21281.3	0.109618	0.0712841	1.53776	0.124106	0.1812
DYNC1H1	17808.4	0.0434628	0.0389864	1.11482	0.264928	0.352291
SURF4	18577.2	0.159145	0.0306177	5.19783	2.01631e-07	8.63693e-07
CAMKK2	20064.3	0.599573	0.0791899	7.57133	3.6941e-14	3.549e-13
TMEFF2	19578	0.67271	0.151249	4.44769	8.67968e-06	2.88578e-05
ODC1	19364.2	0.236192	0.0822421	2.87191	0.00408001	0.00843748
LAMP1	18659.5	0.106457	0.033378	3.18945	0.00142546	0.00323928
EZR	18452.9	0.0107535	0.0388995	0.276442	0.782209	0.865996
ARFGEF3	18365.9	0.39545	0.0741007	5.33666	9.46721e-08	4.24826e-07
AP2M1	18504	0.0490606	0.0313714	1.56386	0.117849	0.173076
BTG2	16837.2	-0.710321	0.0923463	-7.69193	1.44936e-14	1.45385e-13
NUCKS1	17882.6	-0.00266688	0.0346148	-0.0770445	0.938588	0.983598
ACLY	18211.6	0.297916	0.0530216	5.61877	1.92322e-08	9.56848e-08
PRPF8	17627.3	0.0640266	0.0355351	1.80179	0.0715791	0.111179
ACTN4	17114.8	-0.0924934	0.0358267	-2.58169	0.00983188	0.0187124
MLEC	18573.6	0.284673	0.0365208	7.79483	6.44938e-15	6.68712e-14
CD46	17479.1	0.178428	0.0453954	3.93054	8.47558e-05	0.000239303
PPP2R1A	18821.3	0.165069	0.0370888	4.45064	8.56151e-06	2.85038e-05
ENTPD5	18294.8	0.345864	0.0923222	3.74627	0.000179485	0.000480524
SEPTIN2	17465.2	0.0250445	0.0252399	0.992261	0.32107	0.415552
FKBP8	19303.3	0.103151	0.0554311	1.86088	0.0627612	0.0989169
STEAP4	18371.7	0.507632	0.089255	5.68744	1.28958e-08	6.5576e-08
CLIC1	18960	0.122579	0.0412085	2.9746	0.00293367	0.00625053
ELOVL5	17627.3	0.408109	0.0605472	6.74034	1.58014e-11	1.13408e-10
NCOA4	16814.3	0.180179	0.0451278	3.99264	6.53409e-05	0.000188424
ACSL3	18000.7	0.505613	0.0701995	7.20252	5.91107e-13	4.99672e-12
C1orf116	18320.2	0.339121	0.0479694	7.06953	1.55461e-12	1.26109e-11
GRN	18091.1	-0.0908224	0.0491442	-1.84808	0.0645905	0.101521
HSPD1	18570.8	0.291557	0.0464194	6.28094	3.36536e-10	2.07993e-09
CAVIN1	15929.4	-0.468228	0.0755227	-6.19983	5.65252e-10	3.39238e-09
PRDX6	18028.2	0.142271	0.0453537	3.13692	0.00170731	0.00381177
JUP	17924.8	0.186815	0.0366698	5.09452	3.49633e-07	1.44455e-06
ATP6AP1	18169.2	0.237493	0.0389418	6.09865	1.06967e-09	6.20381e-09
MRFAP1	18045.9	0.118208	0.0313211	3.77406	0.000160611	0.000433449
TUBB	18200.2	0.148536	0.0407018	3.64937	0.00026288	0.000683973
CYB561	17851.4	0.275322	0.0447185	6.15679	7.4235e-10	4.3997e-09
YWHAQ	17178.3	0.226894	0.0304168	7.4595	8.68522e-14	8.04662e-13
SLC25A3	17703.6	0.106135	0.0332925	3.18795	0.00143285	0.00325455
EIF3E	17856.6	0.140847	0.0439401	3.20543	0.0013486	0.00308198
SYT7	17361	0.286414	0.053895	5.3143	1.07069e-07	4.76724e-07
ATP5MC2	18484	0.249682	0.0483452	5.16458	2.4098e-07	1.01941e-06
GTF3C1	17222.4	0.261119	0.0393207	6.64077	3.12056e-11	2.16396e-10
RPL41	18131.5	0.155593	0.0492588	3.15869	0.00158478	0.00356474
TPM4	16579.3	-0.175665	0.0429354	-4.09138	4.28809e-05	0.000127693
NBL1	17343.4	-0.149568	0.097281	-1.53748	0.124175	0.181287
GLUD1	17449.6	0.416287	0.0505108	8.24154	1.70014e-16	2.00005e-15
RPS29	19303.2	0.0314433	0.0674764	0.465989	0.641223	0.741538
TM9SF2	16541.3	0.17223	0.0429819	4.00703	6.14874e-05	0.000178121
CREB3L1	18026.5	0.320646	0.0708725	4.52426	6.06072e-06	2.06975e-05
OAZ1	18104.3	0.061231	0.0502086	1.21953	0.222642	0.302731
MCL1	16705.7	-0.278259	0.0489106	-5.68914	1.27683e-08	6.50191e-08
CD151	17902.7	0.119012	0.0593847	2.00409	0.0450602	0.0733739
RPL30	18524.8	0.0881971	0.066041	1.33549	0.181716	0.253213
SPTBN1	15052.8	-0.192141	0.0537989	-3.57147	0.000354979	0.000901578
SEC16A	16941.1	0.220959	0.0429463	5.145	2.67518e-07	1.12241e-06
GOLGB1	16348.5	0.0764949	0.0374041	2.04509	0.0408455	0.0671731
DDB1	16101	0.121509	0.0252117	4.81956	1.43875e-06	5.39441e-06
TIMP3	14638.9	-0.633777	0.0732767	-8.64909	5.19098e-18	6.88353e-17
COPA	15984.9	0.16989	0.0394849	4.30266	1.68763e-05	5.36219e-05
TMEM123	16288.5	0.0451724	0.051302	0.880519	0.378578	0.478296
CCT3	17109	0.271289	0.0397186	6.83027	8.4756e-12	6.33979e-11
CHD3	16032.3	0.0588425	0.0390963	1.50507	0.132307	0.191595
TTC3	16162.7	0.155394	0.0323295	4.80657	1.53539e-06	5.73689e-06
ST6GAL1	15944.5	0.313303	0.112079	2.79539	0.00518374	0.0104798
HLA-DRA	15824.1	-1.27528	0.0648858	-19.6542	5.31936e-86	5.54494e-84
CORO1B	17400.4	0.370204	0.0525133	7.04972	1.79282e-12	1.4477e-11
ADAR	15687.2	-0.12264	0.0362833	-3.38006	0.000724701	0.00174384
SERINC5	16147	0.149349	0.0699599	2.13479	0.0327784	0.0552151
ANKH	16210.4	0.248285	0.0652213	3.80681	0.000140772	0.000383946
RPS3A	17906.4	0.126867	0.06908	1.83652	0.0662803	0.1039
TPD52	17038.5	0.302375	0.0566454	5.33802	9.39657e-08	4.2185e-07
FKBP5	15614.2	0.38034	0.074008	5.13917	2.75949e-07	1.1558e-06
SERF2	17750.1	0.240918	0.0680832	3.53859	0.000402272	0.00101194
ST13	15703	0.123727	0.0263354	4.69814	2.62545e-06	9.48265e-06
LPP	14076.3	-0.205107	0.0606488	-3.38188	0.000719912	0.00173378
ECE1	15480.4	0.14903	0.055279	2.69595	0.00701874	0.0138003
ACTN1	14290.3	-0.290736	0.0562587	-5.16784	2.36812e-07	1.00363e-06
LGALS3BP	14575.1	-0.706007	0.0861203	-8.19792	2.44587e-16	2.84811e-15
HSD17B4	15684.1	0.0465931	0.0670368	0.695038	0.487032	0.59162
LAPTM4A	14391.5	-0.073642	0.0244215	-3.01545	0.00256595	0.0055287
LDHA	15983.5	0.108597	0.0537432	2.02066	0.0433153	0.0708522
ACACA	16000.7	0.438125	0.0595982	7.35131	1.9628e-13	1.74947e-12
CMPK1	15856.2	0.137868	0.0401458	3.43419	0.000594324	0.00145341
LAMP2	14963.3	0.0749373	0.0434606	1.72426	0.0846609	0.129039
COL4A2	14169.1	-0.553572	0.0724092	-7.64506	2.08853e-14	2.05719e-13
TPI1	15990.4	0.0994946	0.0495664	2.0073	0.0447175	0.0728889
XRCC6	15436.8	0.0589812	0.0312134	1.88961	0.0588095	0.0931708
NFE2L1	14465.2	0.018997	0.0348319	0.545391	0.585484	0.687977
FBLN1	14426.8	-0.880849	0.0896518	-9.82523	8.76773e-23	1.55231e-21
IGFBP2	16909.9	0.160167	0.0824358	1.94293	0.0520246	0.0835626
CD24	14940.8	0.209588	0.0894693	2.34257	0.0191513	0.0341119
YBX1	15436.4	0.0477386	0.0327167	1.45915	0.144523	0.206978
SSR4	16277.4	0.25018	0.0669141	3.73882	0.000184884	0.000493354
ST14	16009.1	0.230906	0.0463142	4.98564	6.17586e-07	2.45385e-06
JUNB	15151.5	-0.680932	0.113277	-6.01121	1.84146e-09	1.03595e-08
HSPA9	15353.7	0.179134	0.0310652	5.7664	8.09841e-09	4.22544e-08
MYL12B	15396.6	0.0414552	0.0384058	1.0794	0.280409	0.369976
SET	15344.6	0.111253	0.030213	3.68227	0.000231164	0.00060688
BCAP31	15744.3	0.149536	0.0455315	3.28423	0.00102262	0.00239677
ACSL1	15059.2	0.12898	0.060685	2.12541	0.0335527	0.0563732
ERBB3	15696.7	0.192216	0.0508103	3.783	0.000154947	0.000418973
ATP6V1G1	15817.1	0.316955	0.0433812	7.30627	2.74659e-13	2.40086e-12
TGOLN2	14056.6	-0.0455182	0.0399328	-1.13987	0.254339	0.340347
TRIM28	15536.8	0.144626	0.0358017	4.03966	5.35294e-05	0.000156792
ADD1	14285.5	0.00198133	0.0214214	0.0924929	0.926306	0.976444
ACADVL	15355	0.0878761	0.0525462	1.67236	0.0944536	0.142176
GRINA	15469.3	0.173563	0.0485969	3.57148	0.000354973	0.000901578
ZFP36L1	13226.3	-0.724408	0.0608924	-11.8965	1.23395e-32	3.35005e-31
BRD2	14833.6	0.190146	0.031216	6.09131	1.11991e-09	6.47211e-09
DAZAP2	14422.4	-0.0127663	0.0249105	-0.512487	0.60831	0.70992
TBX3	14416.6	0.148417	0.058381	2.54222	0.0110152	0.0207119
PTTG1IP	14741.7	0.069588	0.025156	2.76626	0.00567033	0.0113669
MAOA	15300.1	0.500799	0.0762082	6.57146	4.98233e-11	3.37341e-10
ANXA11	14923.6	0.0489426	0.0412912	1.1853	0.235897	0.318379
EIF3A	14205.1	0.153662	0.0452336	3.39708	0.000681088	0.0016472
KIAA1522	14683.1	0.224074	0.0389182	5.75757	8.53326e-09	4.43452e-08
SERPINB6	15849.8	0.159909	0.0573237	2.78958	0.00527764	0.0106498
NIBAN2	14652.2	0.136915	0.0343195	3.98944	6.62293e-05	0.000190893
LAMB2	13971.7	-0.184239	0.0583668	-3.15658	0.00159633	0.00358783
CCT7	15084.2	0.252767	0.0360834	7.00508	2.46839e-12	1.96287e-11
COX4I1	15699.6	0.0832724	0.0677571	1.22898	0.219078	0.298489
HID1	15355.3	0.401736	0.0452151	8.885	6.39185e-19	8.95089e-18
PLPP1	14627.3	0.435925	0.0735492	5.92699	3.08542e-09	1.69611e-08
DCXR	16781.5	0.38971	0.0882144	4.41776	9.97281e-06	3.28101e-05
AEBP1	14610.8	-0.817861	0.0819634	-9.97837	1.89559e-23	3.46305e-22
TMED9	15304.8	0.198804	0.0468413	4.2442	2.19373e-05	6.85405e-05
FLNC	11610	-0.342346	0.11517	-2.97251	0.00295371	0.00629116
SRPRA	14298.4	0.184822	0.0373917	4.94287	7.69813e-07	3.00305e-06
PDXDC1	14508.6	0.233713	0.0347093	6.73344	1.657e-11	1.18315e-10
CALM1	13397.9	-0.0584993	0.0426776	-1.37073	0.17046	0.239273
ERP29	15319.4	0.175441	0.0544191	3.22389	0.00126463	0.00290873
CD99	14826.7	-0.0364222	0.0434473	-0.838308	0.401858	0.503594
TSC22D3	13456.3	-0.0302834	0.0656452	-0.461319	0.64457	0.74445
HUWE1	13553.1	-0.018808	0.0402283	-0.467532	0.640119	0.740481
HNRNPF	14535.5	0.214522	0.0334812	6.40722	1.48195e-10	9.57816e-10
SFPQ	14873.5	0.111147	0.0288399	3.85392	0.000116242	0.000321224
EPCAM	15145.5	0.359203	0.0603084	5.9561	2.58322e-09	1.43053e-08
DPP4	13770	0.236846	0.0958948	2.46986	0.0135167	0.0249532
COPB2	14152.4	0.201476	0.0407849	4.93997	7.81329e-07	3.04487e-06
CAPZB	14307.4	0.0173809	0.031763	0.547206	0.584237	0.68705
MYO1C	13944.6	0.111038	0.0384211	2.89002	0.00385218	0.008011
TOMM20	14399.8	0.195134	0.0350597	5.56575	2.6103e-08	1.27685e-07
UTRN	13844.6	0.12245	0.0651792	1.87867	0.0602899	0.0953302
ASAH1	14034.8	0.154396	0.0534024	2.89118	0.00383794	0.00799028
CREB3L4	15045.7	0.447602	0.0490878	9.1184	7.62422e-20	1.13972e-18
DDR1	13608.3	0.0118901	0.0433215	0.274461	0.78373	0.867188
SEPTIN9	13699.1	0.0100762	0.0603302	0.167017	0.867357	0.934471
ATP2A2	13242.6	-0.0460648	0.0484442	-0.950883	0.341664	0.438248
PFN1	14820	-0.0402062	0.0497753	-0.807755	0.419232	0.521878
ILF3	14239	0.151078	0.0220197	6.86102	6.83703e-12	5.17569e-11
PPIA	14968.3	0.172512	0.0427184	4.03836	5.38269e-05	0.000157568
OS9	13927.4	0.0998615	0.0376514	2.65227	0.00799537	0.0155388
CCN2	13537.1	-0.860784	0.095025	-9.0585	1.32258e-19	1.94573e-18
CTSD	15085.9	-0.267329	0.0669337	-3.99393	6.49864e-05	0.000187449
RTN4	13370.6	0.0890585	0.0387318	2.29937	0.0214842	0.0378894
SEL1L	14084.4	0.283824	0.0667247	4.25365	2.10312e-05	6.59419e-05
RAB5B	13806.9	0.218909	0.0245506	8.91665	4.80627e-19	6.79395e-18
ALOX15B	14264.3	0.453853	0.190475	2.38275	0.0171838	0.0309608
DBI	14624.2	0.326737	0.0732537	4.46035	8.1827e-06	2.73547e-05
COL9A2	14378.2	0.640427	0.156027	4.10458	4.05052e-05	0.000121155
XRCC5	13593.6	0.0638256	0.0263503	2.4222	0.0154269	0.0281071
FOSB	12810.8	-1.20491	0.181888	-6.62447	3.48502e-11	2.40048e-10
MAP4	13356.8	-0.0352425	0.0354925	-0.992956	0.320732	0.415224
YWHAB	13356.7	0.0136911	0.0291625	0.469478	0.638728	0.739255
SERBP1	13860.7	0.166174	0.027385	6.06807	1.29457e-09	7.41119e-09
PTGES3	13937.1	0.13018	0.0290857	4.47575	7.61422e-06	2.55903e-05
SF3B1	13580.5	0.0337132	0.029962	1.1252	0.260505	0.347215
GFPT1	13649.2	0.310306	0.0494938	6.2696	3.61983e-10	2.2238e-09
BGN	14653.6	-0.838646	0.0797837	-10.5115	7.6463e-26	1.58901e-24
ERBB2	13512	0.0997297	0.0463983	2.14942	0.0316008	0.0534624
WDR1	12959	-0.130259	0.0286344	-4.54905	5.38887e-06	1.85527e-05
TNKS1BP1	13661	0.129249	0.0325308	3.97314	7.09326e-05	0.000203486
SRP14	14077.6	0.176607	0.0356707	4.95105	7.38157e-07	2.89224e-06
TFF3	16743.4	0.493692	0.189174	2.60973	0.00906135	0.0173937
MGP	14182.6	-0.987089	0.0809613	-12.1921	3.42421e-34	9.87399e-33
CYB5R3	12976	-0.0136117	0.0366961	-0.370931	0.710689	0.803006
MLF2	14104	0.264993	0.0416565	6.36138	1.99953e-10	1.27084e-09
SNRNP200	13054.9	0.0571114	0.0313172	1.82365	0.0682057	0.106516
STAT3	12925.8	-0.1702	0.0399724	-4.25794	2.06322e-05	6.47951e-05
CLDN3	15217.9	0.166791	0.0818572	2.03759	0.0415911	0.0682898
HINT1	14217.6	0.22575	0.0409201	5.51684	3.45152e-08	1.65838e-07
G3BP2	13177.3	0.173643	0.0441342	3.93444	8.33907e-05	0.000235892
PARK7	14224.5	0.25175	0.0441424	5.70312	1.17634e-08	6.01217e-08
GOLPH3	13594.8	0.362508	0.0399379	9.0768	1.11819e-19	1.65128e-18
PTPA	14143.8	0.12635	0.0419949	3.0087	0.00262366	0.00563994
RAC1	13661.7	0.042688	0.0292922	1.45731	0.14503	0.207582
NME4	14303.2	0.413895	0.0513291	8.06355	7.41106e-16	8.33125e-15
KDELR1	13788.6	0.208302	0.0314397	6.62546	3.46169e-11	2.38525e-10
PPP1R12B	11351.6	-0.522271	0.0802609	-6.50716	7.65838e-11	5.09504e-10
DDOST	13385.6	0.254658	0.0357204	7.12918	1.00967e-12	8.35734e-12
FAU	14915.1	0.12862	0.0692125	1.85833	0.0631215	0.0994428
EIF3I	14127.6	0.275926	0.0405443	6.80555	1.00664e-11	7.43275e-11
FAT1	12747.5	0.131578	0.0823192	1.59839	0.109956	0.162833
VEGFA	12265.5	0.252394	0.115297	2.18908	0.0285909	0.0489093
LRP1	12651.1	-0.351988	0.0705629	-4.98829	6.0917e-07	2.4219e-06
GPI	13776.8	0.236547	0.0401902	5.88569	3.964e-09	2.15237e-08
LTBP4	12535.9	-0.658584	0.078595	-8.37946	5.31693e-17	6.55139e-16
PGK1	12712.8	0.100501	0.04256	2.3614	0.0182062	0.0326128
CTTN	13576.7	0.136626	0.0262403	5.20672	1.92204e-07	8.25248e-07
SEC11C	13960.9	0.281208	0.0801921	3.50668	0.00045374	0.00113243
HM13	13764.1	0.205891	0.0505087	4.07636	4.57471e-05	0.000135606
ERGIC3	13793.7	0.0988074	0.0406623	2.42995	0.0151008	0.0275981
IMPDH2	14450.4	0.324769	0.062336	5.20998	1.88863e-07	8.1144e-07
FMOD	13663.1	0.548741	0.114264	4.80238	1.5679e-06	5.85162e-06
EIF3D	13711.7	0.183114	0.0384017	4.76837	1.85724e-06	6.8593e-06
SF1	13233.9	0.0927594	0.0232681	3.98654	6.70437e-05	0.000193097
SLC30A4	12740.7	0.339993	0.0753485	4.51228	6.41352e-06	2.18107e-05
MDH2	13770.4	0.169291	0.0433495	3.90526	9.41245e-05	0.000263806
JPT2	13618.5	0.257901	0.0332248	7.76231	8.33968e-15	8.53809e-14
VWA1	13137.9	-0.0533329	0.059956	-0.889534	0.373716	0.473011
SPINT1	13530.4	0.213753	0.0432114	4.94669	7.54879e-07	2.94946e-06
CAPRIN1	12719.1	0.102258	0.0355879	2.87339	0.0040609	0.00840331
ARF4	13021.6	0.157612	0.0366209	4.30388	1.6783e-05	5.33602e-05
EIF2AK1	13493.1	0.243498	0.0345481	7.04809	1.81394e-12	1.46354e-11
RPL21	14329.2	-0.0791778	0.0666006	-1.18884	0.234501	0.31667
IGFBP4	12688.3	-0.907831	0.0700374	-12.9621	2.00707e-38	6.53152e-37
RAB11A	13250.3	0.371773	0.0364761	10.1922	2.14769e-24	4.14503e-23
ALDH1A3	13833.5	0.461003	0.0742938	6.20513	5.46518e-10	3.285e-09
AP1B1	12909.4	0.141194	0.0455785	3.09782	0.00194949	0.00430708
IL1R1	12727.4	0.155997	0.0678334	2.29971	0.0214645	0.0378615
SRSF5	13268.5	0.13046	0.0414099	3.15045	0.00163019	0.00365509
RAB7A	12829.1	0.0847576	0.0280295	3.02387	0.00249566	0.00539095
NIBAN1	11928.4	0.210655	0.0766442	2.74848	0.0059873	0.0119593
MTCH1	12707.7	0.0706332	0.0275837	2.56068	0.0104467	0.0197496
DYNLL2	12973.6	0.188617	0.0262892	7.17469	7.24712e-13	6.06561e-12
SLC1A5	13177.7	0.168931	0.0512908	3.2936	0.000989133	0.00232527
PPP1R1B	13436.7	0.151187	0.114969	1.31502	0.188502	0.261379
ADI1	13216.9	0.254574	0.0415757	6.12316	9.1738e-10	5.36851e-09
QARS1	13425.6	0.210794	0.0395008	5.33646	9.47776e-08	4.25201e-07
ECHS1	13572.3	0.179036	0.0589113	3.03908	0.00237302	0.00515114
EIF2S3	13163.7	0.116019	0.0318819	3.63904	0.00027366	0.00071003
ARCN1	12440.5	0.164454	0.0328409	5.0076	5.51135e-07	2.20692e-06
HYOU1	12302.1	0.27936	0.0643154	4.34359	1.40172e-05	4.50773e-05
MKNK2	12861.9	0.237893	0.0334512	7.11163	1.14681e-12	9.41652e-12
BAG6	12871.1	0.175043	0.0244958	7.14584	8.94494e-13	7.43873e-12
ANXA2	11489.3	-0.673276	0.0688478	-9.77921	1.38289e-22	2.42634e-21
LRP10	12179.2	-0.113075	0.0391263	-2.89	0.00385242	0.008011
TMED3	13690.8	0.242052	0.0646625	3.74331	0.000181613	0.000485489
STT3A	12539.3	0.23822	0.03769	6.3205	2.60716e-10	1.63255e-09
SMIM14	12536.1	0.268503	0.0396969	6.76384	1.34383e-11	9.74892e-11
EIF3B	13528.6	0.162454	0.0450945	3.60253	0.000315129	0.000807946
EIF3H	13042.4	0.0928609	0.0437647	2.12182	0.0338525	0.0568182
SPTAN1	12016.2	-0.132592	0.0289626	-4.57803	4.69369e-06	1.63149e-05
NPDC1	13984.9	0.222592	0.0659047	3.37749	0.000731518	0.00175869
TAPBP	13013.9	-0.24628	0.0410566	-5.99855	1.99084e-09	1.1158e-08
SYNM	10183	-0.36116	0.108513	-3.32828	0.000873843	0.0020735
SERINC1	11713.8	-0.0289786	0.0437214	-0.662801	0.507458	0.612046
TRIB1	13432.3	-0.201693	0.0960388	-2.10012	0.0357181	0.0596158
TLE5	12649.4	0.108369	0.0360534	3.0058	0.00264882	0.00569151
KIF5B	11999.9	0.0792585	0.0394095	2.01115	0.0443094	0.0723266
MIA3	12566.8	0.277095	0.0603236	4.59347	4.35939e-06	1.52099e-05
REEP5	12499.7	0.151746	0.0397114	3.82121	0.000132799	0.00036342
LMNA	12319.2	-0.520727	0.0617244	-8.43632	3.27488e-17	4.10001e-16
GPX4	13502	0.135261	0.0601927	2.24713	0.0246316	0.0428662
RAB3B	12459.9	0.450105	0.074087	6.07535	1.23714e-09	7.10955e-09
GDI2	12469.8	0.0943045	0.0295686	3.18935	0.00142595	0.00323964
GAA	12688.4	0.148557	0.0507644	2.92641	0.00342903	0.00720981
LMAN1	11964.9	0.182695	0.0512296	3.5662	0.000362194	0.000918399
ENDOD1	12598	0.285484	0.0748262	3.8153	0.00013602	0.000371454
SPTBN2	12610.3	0.34523	0.0494756	6.97778	2.99876e-12	2.35795e-11
PTBP1	12455.9	0.147003	0.0248499	5.91562	3.30634e-09	1.81244e-08
FURIN	12071.2	0.132507	0.050261	2.63637	0.00837986	0.0162275
EIF5A	13181.2	0.294989	0.0571902	5.15803	2.49564e-07	1.05252e-06
MACF1	11479.6	-0.177603	0.051746	-3.43221	0.00059869	0.00146299
HSPG2	10404.6	-0.217941	0.0936248	-2.32781	0.0199222	0.035347
LITAF	11991.2	-0.083991	0.0364167	-2.30639	0.021089	0.0372497
SRSF3	12261.4	0.0138377	0.0263818	0.524516	0.59992	0.701767
HNRNPA3	12191.6	0.107674	0.0231118	4.65883	3.18014e-06	1.13577e-05
EEF1B2	12633.4	0.118126	0.0498437	2.36992	0.0177919	0.0319677
GRK2	12694.3	0.257495	0.0380333	6.77025	1.28559e-11	9.38928e-11
PALLD	10076.5	-0.466464	0.0766903	-6.08244	1.18366e-09	6.82031e-09
PLD3	11945.3	0.0408908	0.0379536	1.07739	0.281307	0.37101
CTDSP1	12533.9	0.113257	0.0388664	2.914	0.00356829	0.0074792
MT-ATP8	13797.4	0.214444	0.112349	1.90873	0.0562975	0.0896941
SSR2	13032.9	0.233676	0.0548264	4.26211	2.02505e-05	6.3658e-05
DDX3X	11549	-0.0556059	0.0350671	-1.5857	0.112808	0.166601
LRIG1	12366.8	0.352769	0.0491542	7.17678	7.13725e-13	5.97622e-12
ITGB1	10608.3	-0.202214	0.060996	-3.31521	0.000915759	0.00216584
SNRNP70	13306.5	0.208416	0.0630607	3.30501	0.000949728	0.00223966
HADHA	12049.4	0.0861014	0.024562	3.50547	0.000455802	0.0011372
SON	11492.5	-0.00814673	0.0391094	-0.208306	0.83499	0.908487
SEC31A	11587.2	0.127821	0.0360087	3.54974	0.000385618	0.000973055
CALM3	11851.6	0.0177121	0.0285077	0.621311	0.534395	0.638099
NECTIN2	12554	0.250153	0.0447489	5.59016	2.26866e-08	1.11646e-07
RBM47	11821.7	0.211306	0.0463602	4.55792	5.16621e-06	1.78491e-05
C1orf43	12096.8	0.24551	0.0302222	8.1235	4.52945e-16	5.17238e-15
NBR1	11472.5	0.144982	0.0337572	4.29486	1.748e-05	5.54314e-05
ALCAM	12344.3	0.157612	0.0632387	2.49233	0.0126908	0.0235781
MYO6	12236.6	0.503823	0.0916392	5.4979	3.84346e-08	1.83225e-07
EWSR1	12156.3	0.075051	0.0244972	3.06365	0.00218652	0.00477877
DAP	11750.5	0.20815	0.0327909	6.34779	2.18425e-10	1.38194e-09
EIF4H	11657.3	0.0967313	0.022372	4.32378	1.53381e-05	4.9038e-05
KRT19	10991.9	-0.578205	0.106723	-5.41779	6.03404e-08	2.79121e-07
JUND	12794.6	-0.223314	0.0801865	-2.78494	0.00535379	0.0107956
SF3B2	11880.8	0.0755659	0.0231684	3.2616	0.00110786	0.00257796
EID1	11467.6	0.147895	0.0316079	4.67905	2.88214e-06	1.0356e-05
COX7C	12509.6	0.176293	0.0496751	3.54892	0.000386821	0.00097546
RAD23B	11785.5	0.160979	0.0317118	5.07629	3.84866e-07	1.58041e-06
SREBF1	11950.2	0.368405	0.0696567	5.28886	1.23083e-07	5.4442e-07
UBE2D3	11515.7	0.0298987	0.0194499	1.53722	0.12424	0.181368
SSR3	11454.7	0.170126	0.0384013	4.43022	9.41355e-06	3.11225e-05
NCOR2	11256.4	0.105697	0.0376528	2.80716	0.00499811	0.0101456
THRAP3	11381.3	0.156763	0.0281703	5.56484	2.62393e-08	1.2832e-07
HPN	13114.7	0.662735	0.0829943	7.98531	1.40169e-15	1.53554e-14
NFIC	11194.9	0.113167	0.0360471	3.13942	0.00169282	0.00378332
AHCY	11952.2	0.278584	0.0407318	6.83947	7.94862e-12	5.97311e-11
IDH2	11805.4	0.120844	0.0490405	2.46416	0.0137333	0.0253316
SEC62	11078.3	0.166128	0.0396575	4.18906	2.80106e-05	8.59589e-05
FAM120A	11310.7	0.149527	0.0293244	5.09906	3.41349e-07	1.41242e-06
DCN	10197.2	-0.923464	0.0924911	-9.98436	1.78449e-23	3.27235e-22
KTN1	11076.6	0.101766	0.0319338	3.18677	0.0014387	0.00326708
S100A11	11618.8	-0.0411339	0.056391	-0.729441	0.465732	0.570044
ATN1	11146.7	0.130438	0.0315909	4.12898	3.64383e-05	0.000109731
DPYSL3	9938.37	-0.453356	0.0698221	-6.49302	8.41338e-11	5.55751e-10
PNKD	11834.6	0.200597	0.0597111	3.35947	0.00078093	0.00186942
AP2B1	11033.2	0.0355557	0.0257718	1.37964	0.167699	0.235889
DEGS1	11479.8	0.29591	0.076221	3.88227	0.000103485	0.000288342
GLG1	10968.6	0.00649775	0.0368573	0.176295	0.860062	0.92846
CALU	10738.3	0.00239691	0.0388414	0.06171	0.950794	0.991564
SELENOW	11835.2	0.00811076	0.0614397	0.132012	0.894975	0.955146
ARL6IP5	11061	0.0964584	0.0410768	2.34824	0.0188622	0.0336642
TNFSF10	11517.8	-0.113592	0.0679311	-1.67217	0.0944905	0.142221
HNRNPH1	11327.4	-0.0448241	0.0391652	-1.14449	0.252422	0.338129
MORF4L2	10981.6	0.129575	0.0244741	5.29438	1.19421e-07	5.28822e-07
PHB2	11721.6	0.25695	0.0453186	5.66985	1.42924e-08	7.23266e-08
CAP1	10725.2	-0.0707104	0.0225597	-3.13436	0.00172227	0.00384166
HOMER2	11226.3	0.397122	0.0509766	7.79028	6.68591e-15	6.90665e-14
CRYBG1	10901.5	0.15971	0.0624662	2.55674	0.0105659	0.0199536
GALNT7	11263.1	0.454063	0.067126	6.76434	1.33921e-11	9.72949e-11
CCN1	10602.7	-0.935144	0.105266	-8.88361	6.47233e-19	9.05059e-18
AR	10857.8	0.21111	0.0524955	4.0215	5.78297e-05	0.000168351
HIPK2	11002.5	0.307105	0.0680438	4.51335	6.38124e-06	2.1716e-05
LARP1	10970.2	0.143416	0.0330312	4.34184	1.41295e-05	4.54198e-05
SOD1	11528.6	0.0764223	0.046718	1.63582	0.101877	0.152105
ATP1A1	9888.62	-0.0293515	0.0763758	-0.384304	0.700753	0.794405
RNF10	11241.7	0.197291	0.0267228	7.38286	1.54924e-13	1.39489e-12
POLR2A	10384.2	0.0179053	0.0480854	0.372365	0.709621	0.802078
TRAM1	10593.1	0.0069702	0.0424715	0.164115	0.869641	0.936466
PRPF19	11317.5	0.19636	0.0310742	6.31908	2.63125e-10	1.64605e-09
IGF2R	10551.7	0.110207	0.0539137	2.04413	0.0409407	0.0673181
KPNB1	10923.6	0.191116	0.0301093	6.34741	2.18965e-10	1.38491e-09
ANTXR2	9957.78	0.0173588	0.0710965	0.244158	0.807108	0.886414
IVD	11131.9	0.383721	0.0443005	8.66179	4.64403e-18	6.1877e-17
SREBF2	10422.6	0.315462	0.0449128	7.02387	2.15801e-12	1.72685e-11
PERP	10229.2	-0.0622978	0.0412198	-1.51136	0.130698	0.189569
PSMB4	11375.5	0.141223	0.0449679	3.14053	0.00168641	0.00377029
IFITM3	10932.5	-0.852065	0.070176	-12.1418	6.33934e-34	1.80662e-32
RANBP2	10709	0.15777	0.0513051	3.07512	0.00210416	0.00461688
DPP7	11894.8	0.15405	0.0680303	2.26443	0.0235474	0.0411446
FKBP4	11159.9	0.36144	0.0456281	7.92145	2.34753e-15	2.51155e-14
DHRS3	10965.1	-0.094442	0.0540469	-1.74741	0.0805668	0.123477
NDFIP1	10562	0.137408	0.0317105	4.3332	1.46957e-05	4.71235e-05
GNAI2	10135	-0.272949	0.0375853	-7.26211	3.81087e-13	3.28841e-12
KIF1C	10718.6	0.161787	0.0405883	3.98604	6.71853e-05	0.000193477
SHISA5	10922.7	-0.0078572	0.0382803	-0.205254	0.837373	0.910268
ZKSCAN1	10690.7	0.205616	0.0460926	4.46094	8.16015e-06	2.7284e-05
KIAA0319L	10915.7	0.317933	0.0415678	7.64854	2.03271e-14	2.00423e-13
RBM39	10967.9	0.126878	0.0296648	4.27704	1.89391e-05	5.97862e-05
SSR1	10640	0.224563	0.0356573	6.29782	3.0187e-10	1.8734e-09
TBL1XR1	10889.6	0.243654	0.0530623	4.59185	4.39324e-06	1.53088e-05
YWHAG	10677	0.137548	0.0364524	3.77337	0.000161059	0.000434535
TALDO1	11209.3	0.107656	0.0471305	2.28421	0.0223593	0.0392871
TIMP1	10766.9	-0.951867	0.0805676	-11.8145	3.28463e-32	8.84355e-31
ECPAS	10637.9	0.13436	0.0316465	4.24564	2.17968e-05	6.81561e-05
HMG20B	11659.3	0.387327	0.0637471	6.07599	1.23224e-09	7.08763e-09
WDR6	10355.7	0.171219	0.0360536	4.74902	2.04408e-06	7.51371e-06
DNAJC3	10142.3	0.235798	0.0524095	4.49915	6.82268e-06	2.31014e-05
FAM210B	10419.5	0.272263	0.0338506	8.04307	8.76146e-16	9.77602e-15
GREB1	10660.8	0.478937	0.0940614	5.09175	3.5477e-07	1.46391e-06
MYBPC1	11463.4	0.611281	0.132558	4.61143	3.99914e-06	1.40333e-05
AP3D1	10413.1	0.197472	0.027912	7.0748	1.4966e-12	1.21708e-11
COL6A1	9922.04	-0.625526	0.0749315	-8.34797	6.94482e-17	8.46096e-16
HNRNPUL1	10125	0.107004	0.0299059	3.57802	0.000346207	0.000881364
DGCR2	10504.1	0.221736	0.0280201	7.91345	2.50344e-15	2.66991e-14
DNAJC10	10397.1	0.310615	0.052354	5.93298	2.97494e-09	1.63907e-08
CHPF	10857	0.227825	0.0621274	3.66706	0.000245358	0.000641465
COL6A3	9315.12	-0.825763	0.0829152	-9.95912	2.30083e-23	4.17599e-22
UBB	10597	0.128409	0.0399504	3.21422	0.001308	0.00299788
SDF4	10624.5	0.1648	0.0383886	4.29292	1.76335e-05	5.5882e-05
VCL	8537.5	-0.343578	0.0754725	-4.55236	5.30483e-06	1.82859e-05
ZNF664	10450.2	0.252191	0.0382908	6.58619	4.51242e-11	3.07339e-10
NOTCH2	9660.36	-0.076664	0.057776	-1.32692	0.184536	0.256665
CAPN1	9928.47	-0.0260501	0.0325411	-0.800528	0.423405	0.526434
IGFBP7	10297.5	-0.666022	0.0667217	-9.98209	1.82571e-23	3.3448e-22
PRKAR1A	9861.37	-0.0100646	0.0343587	-0.292927	0.769578	0.855072
HDGF	10649.1	0.0962819	0.0326623	2.9478	0.00320045	0.00676641
SCP2	10295.7	0.32155	0.0405445	7.9308	2.17743e-15	2.33469e-14
RPL23A	11463.8	0.16241	0.0603022	2.69326	0.00707566	0.0139038
ARHGEF12	9771.03	-0.0012301	0.0492894	-0.0249567	0.98009	0.995993
COPZ1	10643.6	0.169193	0.0303384	5.57687	2.44882e-08	1.20148e-07
HNRNPM	10465.5	0.00143516	0.0304708	0.0470995	0.962434	0.99591
TIMP2	9540.63	-0.688549	0.0645014	-10.6749	1.33332e-26	2.85922e-25
ARF6	10400.1	0.227831	0.0328706	6.93115	4.17427e-12	3.23278e-11
LMAN2	10738	0.111384	0.0494712	2.25149	0.0243548	0.0424412
MBOAT2	10827.6	0.51234	0.0715922	7.15636	8.28449e-13	6.90126e-12
HMGN2	10263.8	0.0521451	0.0281755	1.85072	0.0642093	0.100979
FKBP1A	10491.9	0.0415468	0.0557099	0.74577	0.455806	0.559652
VMP1	10737.4	-0.261386	0.058738	-4.45002	8.5861e-06	2.85759e-05
ACTR2	9862.8	0.0171466	0.0373436	0.459158	0.646121	0.745689
PKN1	11089	0.277879	0.0601742	4.61791	3.87627e-06	1.3639e-05
SERINC2	10538.8	0.326921	0.0532841	6.13542	8.49334e-10	4.99429e-09
COL4A1	9298.86	-0.49907	0.0797675	-6.25656	3.9356e-10	2.40577e-09
PFKL	10486.7	0.136143	0.0415846	3.27387	0.00106086	0.00247864
PRSS8	10491.3	0.35759	0.0614353	5.8206	5.86356e-09	3.11185e-08
SC5D	9663.3	0.2561	0.0484929	5.28118	1.28351e-07	5.66566e-07
HEBP2	10997.6	0.396105	0.0529692	7.47802	7.54506e-14	7.02704e-13
TOP2B	9799.13	0.0355103	0.034965	1.0156	0.309822	0.403161
TSPAN13	10638.3	0.400374	0.0578977	6.9152	4.67191e-12	3.59674e-11
DNAJA1	10049.9	0.0247249	0.0375678	0.658141	0.510448	0.615118
TKT	10416	0.287313	0.0495039	5.80384	6.48114e-09	3.42469e-08
HNRNPDL	10314.4	0.0677767	0.0296939	2.28251	0.0224591	0.0394481
EPN1	10706.7	0.171803	0.0474613	3.61986	0.00029476	0.000759318
FHL1	8016.49	-0.458809	0.109626	-4.18523	2.84876e-05	8.73127e-05
F3	9950.64	0.529632	0.13478	3.92962	8.50805e-05	0.00024015
NPNT	9970.65	0.0801227	0.0834695	0.959904	0.337104	0.43314
SLC9A3R2	10994.1	0.220504	0.0629176	3.50466	0.000457198	0.0011401
TMBIM1	9640.64	0.0502561	0.0663661	0.757255	0.448897	0.552247
C1S	9426.79	-1.14127	0.0708189	-16.1154	1.98926e-58	1.02044e-56
HNRNPA0	10053.3	0.108	0.02958	3.65111	0.000261113	0.000679737
ARF3	9911.43	0.135267	0.0256341	5.27684	1.31433e-07	5.79381e-07
SLC38A10	10315.6	0.146296	0.0457094	3.20056	0.00137162	0.00312677
KRT5	8009.34	-0.652196	0.152903	-4.26543	1.99514e-05	6.27786e-05
UPF1	9966.49	0.251948	0.024034	10.483	1.03408e-25	2.1308e-24
STT3B	9532.86	0.0279073	0.0316732	0.881103	0.378262	0.477927
IQGAP1	9010.77	-0.241709	0.0435402	-5.5514	2.83388e-08	1.37861e-07
H2BC21	10008.7	0.346156	0.07385	4.68729	2.76842e-06	9.96247e-06
SLC25A39	10769.8	0.31026	0.0552801	5.6125	1.99421e-08	9.89641e-08
STAT6	9520.15	-0.0696133	0.04696	-1.48239	0.138235	0.199041
DMXL1	9647.93	0.0744299	0.083637	0.889917	0.373511	0.472782
ATP6V0E1	10107.5	0.0322702	0.0368148	0.876554	0.380729	0.480484
IGF1R	9641.87	0.383029	0.0712003	5.3796	7.46508e-08	3.4031e-07
CRISP3	9057.78	0.421824	0.243607	1.73157	0.0833494	0.12731
RAN	10122.6	0.203856	0.0361819	5.63419	1.75882e-08	8.80675e-08
FLOT2	9857.89	0.0694672	0.0358141	1.93966	0.0524207	0.0841017
HMGB1	9813.19	0.0812084	0.0267948	3.03076	0.00243942	0.00528059
CD59	9537.76	-0.334161	0.0427156	-7.82293	5.16088e-15	5.37974e-14
SETD7	9418.7	0.176315	0.0496776	3.54918	0.000386433	0.000974608
WBP2	9859.83	0.202913	0.0362933	5.59093	2.25859e-08	1.11206e-07
THBS1	9249.2	-0.915682	0.103768	-8.82431	1.10136e-18	1.52368e-17
MT2A	10672.4	-0.171306	0.115497	-1.4832	0.138021	0.198777
IL6ST	8878.39	-0.257684	0.0515689	-4.99689	5.8262e-07	2.32012e-06
PTPRN2	10001.4	0.490696	0.0848907	5.78033	7.45543e-09	3.90879e-08
MARCKS	9780.85	-0.219572	0.0465327	-4.71867	2.3739e-06	8.63168e-06
CD44	9422.75	-0.181101	0.0755466	-2.39721	0.0165205	0.0299094
TMEM30A	9461.11	0.107867	0.0394986	2.73092	0.00631576	0.0125472
PIEZO1	9921.69	0.274232	0.04918	5.57608	2.45999e-08	1.20666e-07
ITM2C	9477.26	-0.0934453	0.0743019	-1.25764	0.208521	0.285482
HDAC1	9890.39	0.270358	0.0440013	6.14431	8.03123e-10	4.73719e-09
RSL1D1	9935.73	0.170658	0.0360957	4.72793	2.26824e-06	8.27526e-06
FUS	10122.7	0.0254476	0.040933	0.62169	0.534146	0.637853
TUFM	10120.5	0.173593	0.0381512	4.55013	5.36117e-06	1.84638e-05
AZIN1	9517.48	0.104107	0.0470699	2.21175	0.0269837	0.0464248
CDC42	9500.33	-0.0064891	0.023674	-0.274103	0.784006	0.867444
CHCHD2	10022.4	0.142803	0.0428857	3.32985	0.000868933	0.00206336
TAX1BP1	9520.28	0.125045	0.0322696	3.87501	0.000106622	0.000296785
CCND1	9276.15	-0.00239211	0.0488571	-0.0489614	0.96095	0.995737
PEA15	9466.14	-0.114279	0.0363703	-3.1421	0.00167742	0.00375148
SERPING1	9251.66	-1.01734	0.0684283	-14.8673	5.37473e-50	2.25797e-48
MON1B	10046.8	0.493539	0.124364	3.96849	7.23298e-05	0.000207068
TMEM248	9655.79	0.110717	0.0229928	4.81529	1.4699e-06	5.50379e-06
CTDSP2	9125.63	-0.0940453	0.0370615	-2.53755	0.0111632	0.0209738
PPIB	10241	0.392242	0.0519077	7.55652	4.13994e-14	3.96364e-13
TRIP12	9065.63	-0.122692	0.0371798	-3.29996	0.000966972	0.0022773
HNRNPD	9828.29	0.0910004	0.0267842	3.39753	0.00067996	0.00164488
GSPT1	9490.96	0.152467	0.030187	5.05077	4.40027e-07	1.78809e-06
SMTN	8683.89	-0.435197	0.088749	-4.90368	9.4057e-07	3.61628e-06
ARFGAP3	9685.18	0.337508	0.0443941	7.60254	2.90372e-14	2.82024e-13
DNAJB1	8661.57	0.0650156	0.0711191	0.914179	0.360623	0.458703
PSME1	9809.24	-0.178912	0.0401465	-4.45647	8.33193e-06	2.77869e-05
SERINC3	9236.7	0.0487159	0.0239662	2.03269	0.0420841	0.0690161
AFDN	9320.11	0.203581	0.0541425	3.76009	0.000169855	0.000456686
MORF4L1	9205.99	-0.0667838	0.0248952	-2.68259	0.00730541	0.0143221
SLC44A2	9321.48	0.0632343	0.03207	1.97176	0.0486374	0.0786143
C1R	9339.2	-1.14481	0.0694013	-16.4955	3.95591e-61	2.17832e-59
SMARCC1	9327.1	0.219854	0.0374711	5.8673	4.42959e-09	2.38657e-08
SKP1	9569.28	0.021095	0.0347385	0.607251	0.543684	0.647445
COPB1	9225.77	0.15056	0.03679	4.09243	4.26882e-05	0.000127158
SORL1	8632.58	-0.311972	0.0735596	-4.24108	2.22447e-05	6.94564e-05
FADS2	8062.38	0.434068	0.135756	3.19741	0.00138668	0.00315814
USP22	9037.56	0.152298	0.0526864	2.89066	0.00384437	0.00800025
PBXIP1	9158.94	-0.216931	0.0431604	-5.02617	5.00379e-07	2.01735e-06
STAT1	9014.13	-0.709368	0.069716	-10.1751	2.56074e-24	4.92759e-23
VDAC1	9539.67	0.170488	0.0327201	5.21051	1.8832e-07	8.09288e-07
LAMC1	8757.03	0.0753191	0.0587755	1.28147	0.200028	0.275402
RAB2A	9352.46	0.113455	0.0350812	3.23408	0.00122033	0.00281581
SELENON	9359.41	0.149056	0.0340759	4.37423	1.21864e-05	3.95651e-05
RPS23	9887.3	0.178647	0.0544808	3.27908	0.00104145	0.00243562
PARM1	8084.44	-0.00834575	0.076783	-0.108693	0.913446	0.968181
HK1	8939	-0.00910038	0.033033	-0.275494	0.782937	0.866489
FLOT1	9633.21	-0.0100764	0.0396469	-0.254154	0.799377	0.880254
GNS	9022.57	-0.0730267	0.0343575	-2.1255	0.0335451	0.0563654
EPAS1	8598.82	-0.481411	0.0645347	-7.45973	8.67011e-14	8.03644e-13
SMARCA4	9519.25	0.230791	0.0291513	7.91701	2.43292e-15	2.60005e-14
LRPAP1	9465.08	0.113543	0.0467427	2.4291	0.0151365	0.0276555
TBC1D9B	9084.18	0.178609	0.0328916	5.43024	5.62796e-08	2.61391e-07
ADAM15	9639.85	0.0564254	0.0438856	1.28574	0.198535	0.273579
SLC12A2	8954.68	0.044915	0.0746592	0.601601	0.54744	0.651202
RPL22	9699.79	0.266797	0.042901	6.2189	5.00638e-10	3.01667e-09
GPX1	9917.98	-0.00877607	0.0598821	-0.146556	0.883483	0.946405
ARHGDIA	9492.55	0.252553	0.0388299	6.50408	7.81702e-11	5.19173e-10
EIF3L	8856.92	0.149233	0.0483923	3.08381	0.00204368	0.00449632
MPC2	10102.5	0.450956	0.0629274	7.16629	7.70574e-13	6.42738e-12
DUS1L	10326.8	0.447354	0.0634787	7.0473	1.82422e-12	1.47062e-11
RNF187	9682.57	0.184146	0.0435931	4.2242	2.39789e-05	7.44182e-05
SLC7A8	9057.86	0.390336	0.0705324	5.53413	3.12781e-08	1.51097e-07
DDX24	8945.13	0.0235849	0.0262267	0.899268	0.36851	0.467181
RNH1	9214.81	0.00961711	0.039481	0.243588	0.80755	0.886835
CCNG1	9213.89	0.275867	0.0452572	6.09555	1.09061e-09	6.32155e-09
TPM3	8757.08	-0.0790597	0.045467	-1.73884	0.0820634	0.125503
AARS1	9114.99	0.207552	0.0395822	5.24356	1.57511e-07	6.855e-07
NDRG3	8950.91	0.281715	0.0610983	4.61084	4.01048e-06	1.40656e-05
EPHX1	9218.72	0.0197073	0.0509575	0.386739	0.698949	0.792959
ARHGAP1	8789.03	0.0326569	0.0344188	0.948809	0.342718	0.439484
CPD	8770.89	0.0773994	0.0534142	1.44904	0.147326	0.210329
ATP5F1E	10179.9	-0.0194253	0.0637243	-0.304834	0.760493	0.847199
ENSA	9319.49	0.104829	0.0334977	3.12944	0.0017514	0.00389994
OGT	9676.59	0.186521	0.0605544	3.08022	0.0020685	0.00454478
PRRC2B	8405.33	0.023063	0.0726281	0.317549	0.750827	0.838588
RPL36AL	9769.06	0.0731899	0.0511493	1.43091	0.152457	0.216891
PJA2	8279.27	-0.0307666	0.0494166	-0.622597	0.533549	0.637284
GOLGA4	8886.26	0.12072	0.0497184	2.42807	0.0151796	0.0277237
CPNE3	8892.7	0.0636906	0.0498728	1.27706	0.201581	0.27718
PRDX3	9059.27	0.26358	0.0369756	7.12848	1.0148e-12	8.3891e-12
PAPOLA	8974.91	0.108767	0.0261625	4.15734	3.21977e-05	9.78835e-05
APH1A	9137.45	0.0882986	0.0289833	3.04653	0.00231498	0.00503638
SUPT5H	9255.68	0.114504	0.0271815	4.21256	2.52495e-05	7.80633e-05
HSPA1A	8707.73	0.247498	0.100017	2.47458	0.0133395	0.0246494
SQSTM1	8646.3	-0.135537	0.0378658	-3.57941	0.000344376	0.000876818
TOMM7	9910.48	0.00805251	0.0621485	0.129569	0.896908	0.956685
LRBA	8946.45	0.0955837	0.0609847	1.56734	0.117036	0.172062
PRDX5	9504.49	0.00120766	0.0609076	0.0198278	0.984181	0.996423
DAG1	8718.58	0.161825	0.035918	4.5054	6.62482e-06	2.2481e-05
FAAH	9885.49	0.345282	0.0661833	5.21705	1.81793e-07	7.82789e-07
H1-2	10167.6	0.309471	0.105693	2.92801	0.00341139	0.00717968
PARP1	8795.39	0.0210603	0.0349909	0.601879	0.547255	0.651021
CAST	8535	-0.0548206	0.0372468	-1.47182	0.141069	0.202703
GDI1	9250.12	0.173452	0.035219	4.92497	8.43739e-07	3.27238e-06
CLPTM1	9049.57	0.240469	0.0346204	6.94586	3.76167e-12	2.93423e-11
CSNK1D	9122.21	0.127261	0.0242189	5.25463	1.48326e-07	6.48133e-07
UBE2J1	8990.36	0.294197	0.044266	6.64611	3.00935e-11	2.09131e-10
NDUFA4	9221.58	0.100202	0.0447951	2.2369	0.0252932	0.0438531
PSMD8	9160.85	0.182766	0.035817	5.10278	3.34693e-07	1.38694e-06
ANO7	9556.01	0.441996	0.112055	3.94447	7.9977e-05	0.000227159
KIF5C	8871.51	0.340059	0.0604334	5.62701	1.83356e-08	9.15746e-08
CRTAP	8518.75	-0.135544	0.0329494	-4.1137	3.89362e-05	0.000116767
ATP6V0B	9606.09	0.144007	0.0552056	2.60855	0.00909268	0.017447
EIF3F	9342.61	0.0767434	0.040583	1.89103	0.0586209	0.0929475
PSMD2	8750.11	0.0392164	0.0322634	1.21551	0.224173	0.304364
NEO1	8617.62	0.171755	0.0575849	2.98264	0.0028577	0.00610333
TMED4	8976.54	0.230034	0.0265935	8.65003	5.14854e-18	6.84587e-17
PDIA6	8540.32	0.176681	0.0540734	3.26744	0.00108525	0.00253109
CLCN3	8670.32	0.285064	0.0498478	5.71868	1.07354e-08	5.51135e-08
MME	7580.68	0.419309	0.135478	3.09503	0.00196793	0.00434634
ENTPD6	9184.96	0.249208	0.0398108	6.25981	3.85455e-10	2.35834e-09
GOLM2	8520.08	0.203608	0.0424988	4.79092	1.66021e-06	6.17839e-06
UQCRC1	9245.64	0.13318	0.0469834	2.83461	0.0045882	0.0093819
NISCH	8781.97	0.137083	0.03409	4.02121	5.79003e-05	0.000168506
DDX6	8718.62	-0.00389471	0.0335986	-0.115919	0.907717	0.96431
LIMCH1	8288.14	-0.0356104	0.0566898	-0.628163	0.529897	0.633388
ORM1	2316.88	-0.169572	0.324662	-0.522304	0.601459	0.703229
SRSF6	9164.56	0.205411	0.0358124	5.73576	9.70749e-09	5.01266e-08
YBX3	9007.09	0.0584451	0.0532104	1.09838	0.272039	0.360445
TRPV6	9300.58	0.258618	0.0706419	3.66097	0.00025126	0.000655751
UBXN4	8455.64	0.131633	0.0453887	2.90013	0.00373008	0.00777902
UAP1	9161.55	0.518171	0.0575947	8.99686	2.32275e-19	3.36135e-18
OLFM4	6148.49	-2.04518	0.201887	-10.1303	4.05344e-24	7.73885e-23
ADH5	8375.03	0.102199	0.0473642	2.15772	0.0309495	0.0524836
VIM	8729.08	-0.658415	0.0669474	-9.83481	7.97183e-23	1.41397e-21
CERS4	9431.95	0.265609	0.0570492	4.6558	3.22727e-06	1.15134e-05
AKR1A1	9224.39	0.220748	0.0421086	5.24236	1.58539e-07	6.89667e-07
PKP1	8270.03	0.0370077	0.119511	0.309659	0.75682	0.843976
AGRN	8501.31	0.0365337	0.0565573	0.64596	0.518305	0.622662
TMEM214	8723.2	0.227228	0.0330519	6.8749	6.20342e-12	4.71068e-11
TCP1	8756.66	0.266478	0.0336627	7.91613	2.45025e-15	2.61714e-14
MDK	9227.5	-0.314673	0.0988025	-3.18487	0.00144818	0.00328592
ZC3H7B	8473.1	0.210356	0.035041	6.00315	1.93531e-09	1.08655e-08
CCNG2	8846.21	0.277286	0.0604358	4.58811	4.47275e-06	1.55803e-05
LRRFIP1	8494.34	0.149642	0.0382834	3.9088	9.27558e-05	0.000260344
C6orf62	8682.39	0.143162	0.0281177	5.09154	3.55166e-07	1.46524e-06
DHX9	8399.93	0.0600828	0.0285131	2.1072	0.0351	0.0587146
RALGAPA2	8773.04	0.314687	0.0750291	4.1942	2.73839e-05	8.42346e-05
TP53INP1	9113.78	0.222702	0.0635377	3.50505	0.000456529	0.00113887
YIPF3	8882.36	0.241583	0.0334328	7.22594	4.97641e-13	4.22496e-12
ADAM9	8330.92	0.16831	0.0742101	2.26802	0.023328	0.0408124
KLK11	8499.85	0.651952	0.167898	3.88303	0.000103162	0.000287524
UBE2H	8647.2	0.109236	0.0269985	4.04601	5.20989e-05	0.00015297
TMEM87A	8730.98	0.216571	0.0436686	4.95941	7.07081e-07	2.78269e-06
CDK19	8725.3	0.395958	0.0986708	4.01292	5.99727e-05	0.000174043
SNX1	8357.15	0.0877589	0.0273202	3.21224	0.00131706	0.00301544
UNC13B	8611.91	0.320274	0.0588754	5.43986	5.33227e-08	2.48963e-07
RPS26	9731.11	0.0498286	0.08181	0.609078	0.542473	0.646201
BRK1	8909.04	0.0904182	0.0349448	2.58746	0.00966858	0.0184322
RBM3	8821.2	0.0349604	0.0424898	0.822795	0.410624	0.512669
HP1BP3	8291.95	0.00204219	0.0271016	0.075353	0.939934	0.984637
RAMP1	10132.4	0.0619723	0.111346	0.556574	0.577818	0.681021
HLA-DRB1	8538.34	-1.37386	0.05913	-23.2345	2.04131e-119	9.2538e-117
GRHL2	8622.48	0.196169	0.0456399	4.29818	1.72204e-05	5.46526e-05
SLC25A5	8711.1	0.145069	0.0464282	3.12459	0.00178051	0.00396205
PRKDC	8155.67	-0.0502842	0.0637353	-0.788954	0.430139	0.533005
TNRC18	8328.07	0.10972	0.041348	2.65357	0.00796449	0.0154895
PRDX2	8820.06	0.224666	0.0443074	5.0706	3.96556e-07	1.62362e-06
CTSH	8495.42	-0.290725	0.0578875	-5.02224	5.10711e-07	2.0556e-06
PLPP5	8872.5	0.279033	0.0557278	5.00707	5.5264e-07	2.21179e-06
PIGR	8077.86	-1.19636	0.178846	-6.68931	2.24219e-11	1.58072e-10
PLEKHB2	8308.16	0.238174	0.0492375	4.83725	1.31645e-06	4.96738e-06
NCKAP1	7914.6	0.010502	0.0413314	0.254093	0.799424	0.880255
AAMP	8705.14	0.189082	0.0316079	5.98212	2.20254e-09	1.22669e-08
WNK1	8017.21	-0.0142409	0.0493984	-0.288288	0.773127	0.85784
C11orf58	8387.63	0.127837	0.0200657	6.37092	1.87892e-10	1.20084e-09
H2AC6	8609.66	0.229175	0.0652336	3.51313	0.000442855	0.00110674
KRT17	8140.87	-1.23989	0.143939	-8.61398	7.05672e-18	9.25062e-17
CYFIP1	8272.32	0.10446	0.0331725	3.149	0.00163831	0.00367077
PUM2	8249.35	0.0844824	0.0282861	2.98671	0.00281995	0.00602844
PICALM	8447.74	0.104901	0.0324053	3.23716	0.00120727	0.00278929
CUX1	8439.17	0.142522	0.0286276	4.97847	6.40882e-07	2.53762e-06
LIFR	7956.92	0.206818	0.0788656	2.62241	0.00873095	0.0168307
ARL6IP1	8590.34	0.224888	0.0425311	5.28762	1.23921e-07	5.47879e-07
LUM	7946.69	-1.1103	0.0923882	-12.0178	2.86484e-33	7.95504e-32
UBXN6	8792.3	0.105427	0.0469002	2.24789	0.0245829	0.0428006
NET1	8372.41	0.202297	0.0557845	3.6264	0.000287399	0.000742318
OGDH	8087.92	0.148485	0.0296026	5.01595	5.27731e-07	2.11901e-06
OGA	8449.89	0.0392155	0.0296332	1.32337	0.185714	0.258045
UBTF	8518.99	0.11185	0.0258064	4.3342	1.46293e-05	4.69337e-05
H2AZ2	8277.45	0.114331	0.0228696	4.99924	5.75575e-07	2.29441e-06
AKT1	8310.15	0.195285	0.033125	5.8954	3.73781e-09	2.03636e-08
ITGB5	8405.6	0.0935517	0.03464	2.70068	0.00691972	0.0136221
IFI6	9319.39	-0.977631	0.144519	-6.76471	1.33577e-11	9.71063e-11
C3	7813.56	-1.91609	0.0884432	-21.6646	4.42433e-104	8.80035e-102
WASF2	8028.29	0.0273856	0.0368038	0.744099	0.456816	0.560663
IRAK1	8624.45	0.152118	0.045413	3.34965	0.000809132	0.00193195
PACS1	8479.1	0.192987	0.0356757	5.40948	6.32083e-08	2.91281e-07
SH3BP4	8247.67	0.176152	0.0498059	3.53677	0.000405051	0.00101814
DNAJB2	8773.04	0.0918334	0.048332	1.90006	0.0574257	0.0912083
GATA2	8197.96	0.258098	0.0586393	4.40146	1.07527e-05	3.52511e-05
GOT2	8274.04	0.360385	0.0490939	7.34073	2.12437e-13	1.884e-12
CHMP4B	8493.94	-0.00882834	0.0375297	-0.235236	0.814025	0.892101
PCYOX1	7807.47	0.134138	0.0492022	2.72626	0.00640567	0.0127116
BASP1	8295.44	0.122218	0.0906746	1.34788	0.177698	0.248129
FAM174B	8929.26	0.380409	0.0563413	6.75187	1.45957e-11	1.05336e-10
S100A6	7866.01	-0.940483	0.0891698	-10.5471	5.23829e-26	1.09443e-24
ZNF761	8244.84	0.407461	0.0755537	5.393	6.92924e-08	3.17367e-07
ANP32A	8522.42	0.148853	0.0272306	5.46641	4.59253e-08	2.16342e-07
CLIC4	7306.63	-0.370237	0.0582965	-6.35094	2.14003e-10	1.35616e-09
LMOD1	6970.98	-0.558312	0.101131	-5.5207	3.37659e-08	1.62478e-07
RAB1A	8185.34	0.135394	0.0260819	5.19112	2.09027e-07	8.93155e-07
UBR4	7846.81	0.0201561	0.051397	0.392164	0.694937	0.789694
PPM1H	8437.38	0.418467	0.052179	8.01984	1.05882e-15	1.17137e-14
ELL2	8384.73	0.350789	0.0625249	5.61039	2.01874e-08	1.00094e-07
CUTA	8974.2	0.133451	0.0551438	2.42006	0.015518	0.0282357
SORBS1	6735.84	-0.464477	0.0992035	-4.68206	2.84003e-06	1.02123e-05
PDCD6IP	8027.52	0.123898	0.0303735	4.07915	4.52002e-05	0.000134108
TMC4	8542.07	0.279649	0.044887	6.23007	4.66219e-10	2.81886e-09
TM7SF2	9111.73	0.257557	0.0699057	3.68436	0.000229281	0.000602017
APMAP	8380.18	0.224362	0.0373279	6.01057	1.84876e-09	1.03976e-08
GPR107	8018.94	0.111423	0.0352184	3.16376	0.00155745	0.00350773
NIPAL3	7401.24	0.106132	0.089757	1.18244	0.237031	0.3196
IRF6	7849.4	-0.0432227	0.0451729	-0.956829	0.338654	0.434873
BACE2	8253.43	-0.317325	0.0775983	-4.08933	4.32621e-05	0.00012873
STIP1	8270.87	0.201814	0.0340833	5.92121	3.19574e-09	1.75577e-08
FAM168B	7901.26	0.142625	0.0365336	3.90394	9.46381e-05	0.000265093
SOAT1	8161.31	0.109778	0.0522312	2.10176	0.035574	0.0593957
CIB1	8916.71	0.161546	0.0625376	2.58318	0.00978935	0.0186406
PRPF6	8479.69	0.0619005	0.0394307	1.56986	0.116448	0.171354
CNP	8269.82	0.183081	0.0356666	5.13313	2.84964e-07	1.19176e-06
CRAT	8535.26	0.123778	0.0658427	1.8799	0.0601211	0.0951019
MLLT6	8154.44	0.0567708	0.0353228	1.6072	0.108011	0.160281
TAF15	8429.45	0.0911558	0.0272538	3.3447	0.00082372	0.00196389
ADAM10	7875.86	0.148915	0.0479666	3.10456	0.00190564	0.00421833
MXD4	8478.42	0.28579	0.0401944	7.1102	1.15879e-12	9.51083e-12
DDAH1	8423.4	0.305582	0.0475361	6.42841	1.28944e-10	8.37554e-10
PDE9A	8514.46	0.502488	0.0651149	7.71695	1.19143e-14	1.20459e-13
SELENOF	7911.52	0.0882286	0.0293435	3.00675	0.00264055	0.00567499
TP53I11	8443.43	0.247143	0.049415	5.00137	5.69239e-07	2.27008e-06
RALY	8532.73	0.0979174	0.0421754	2.32167	0.0202507	0.0358829
PRRC2C	7682.58	-0.102161	0.0496728	-2.05669	0.0397164	0.0655151
PSCA	7269.89	-0.304159	0.21401	-1.42123	0.155249	0.220429
ZMIZ1	7855.86	0.0400526	0.0647006	0.619045	0.535886	0.639605
SEZ6L2	8338.8	0.357996	0.070048	5.11072	3.20927e-07	1.33358e-06
KHSRP	8080.94	0.197097	0.0253931	7.76181	8.37248e-15	8.56718e-14
ALDH3A2	7774.81	0.0568208	0.0506357	1.12215	0.2618	0.348679
CYP1B1	7822.36	0.207687	0.134165	1.548	0.121623	0.177974
PPT1	8071.03	-0.032673	0.0374829	-0.871678	0.383384	0.483455
TAGLN2	7816.13	-0.641563	0.0577328	-11.1126	1.08907e-28	2.58264e-27
TADA3	8486.55	0.236357	0.0464821	5.08491	3.67793e-07	1.51477e-06
ATXN7L3B	7954.7	0.165759	0.0295255	5.6141	1.97586e-08	9.81285e-08
EIF5B	7906.31	0.200615	0.0484948	4.13682	3.52146e-05	0.00010626
AQP3	7250.96	-0.228482	0.0823265	-2.77532	0.0055148	0.0110865
COL12A1	8321.94	-0.0345451	0.129338	-0.267092	0.789399	0.872074
TCEAL4	8058.35	-0.0143079	0.0383419	-0.373165	0.709025	0.801601
LBH	8668.6	-0.0211097	0.108838	-0.193954	0.846212	0.917266
ARFIP2	8479.69	0.327555	0.0400357	8.18158	2.80144e-16	3.24664e-15
FDFT1	7720.42	0.133102	0.0595979	2.23334	0.0255266	0.0442067
COX6B1	8834.19	0.133986	0.061641	2.17366	0.0297309	0.0506322
JAG1	7705.95	0.0847558	0.0902558	0.939062	0.347699	0.444731
C6orf89	7796.74	0.059712	0.0210599	2.83534	0.00457772	0.00936343
PSMD13	8517.78	0.151904	0.0484111	3.13779	0.0017023	0.0038024
PAK4	8072.81	0.327649	0.0388966	8.4236	3.65102e-17	4.54757e-16
EIF3K	8534.26	0.0167617	0.0547097	0.306375	0.759319	0.846168
DCAF7	7786.38	0.169823	0.0383894	4.4237	9.70265e-06	3.19915e-05
BPNT2	7775.58	0.0904498	0.0385725	2.34493	0.0190307	0.0339247
CKAP4	8073.2	0.0738032	0.0374851	1.96887	0.048968	0.0790897
TSPYL1	7691.77	0.0865286	0.0414446	2.08782	0.0368145	0.0612203
RETREG2	8069.97	0.120152	0.0268956	4.46736	7.91922e-06	2.65422e-05
U2AF2	8031.6	0.160086	0.0294669	5.43276	5.549e-08	2.58154e-07
SMARCD2	8173.11	0.22748	0.0312672	7.27535	3.45535e-13	2.98957e-12
RBMX	8064.77	0.120729	0.0252425	4.78278	1.72891e-06	6.4218e-06
B4GALT1	7583.39	-0.12338	0.0470175	-2.62412	0.00868722	0.0167564
HSPA1B	7565.51	0.177964	0.0933327	1.90677	0.056551	0.0900243
NFIB	7898.62	0.119294	0.0486915	2.44999	0.014286	0.0262439
GPT2	8403.26	0.396636	0.0646684	6.13338	8.60337e-10	5.05594e-09
GUCY1A1	7863.73	0.324125	0.078697	4.11864	3.81115e-05	0.000114399
RAD21	7736.47	0.0374007	0.0453166	0.825321	0.40919	0.511172
CCT6A	8087.5	0.182508	0.0335577	5.43864	5.36893e-08	2.50495e-07
TJP1	7761.89	0.19429	0.0527097	3.68603	0.000227777	0.000598794
TAF7	8021	0.120873	0.027103	4.45977	8.20471e-06	2.74142e-05
ELOB	8919.98	0.0872808	0.0725912	1.20236	0.229224	0.310231
MARCHF6	7890.1	0.150441	0.0343151	4.38411	1.16461e-05	3.7969e-05
SF3A1	7632.53	0.0862769	0.0287806	2.99774	0.00271989	0.00583155
G3BP1	7843.25	0.0792729	0.0314985	2.51672	0.0118454	0.0221532
BHLHE40	7253.09	-0.602037	0.0947027	-6.35713	2.05556e-10	1.30518e-09
UQCRB	8803.88	0.0922247	0.0623685	1.47871	0.139219	0.200294
STAU1	7757.31	0.0902036	0.0232876	3.87347	0.000107298	0.000298538
PTP4A2	7670.48	-0.0656882	0.0314374	-2.08949	0.0366636	0.061011
UQCRC2	7817.66	0.122794	0.0261067	4.70356	2.55669e-06	9.24837e-06
CD47	7688.11	-0.191237	0.0402757	-4.74819	2.05246e-06	7.54026e-06
RAP1GAP	8391.74	0.547022	0.06936	7.88671	3.10246e-15	3.28854e-14
YME1L1	7588.31	0.0651368	0.0320881	2.02993	0.0423632	0.0694229
PUF60	8183.06	0.111406	0.0455858	2.44388	0.0145302	0.0266526
SMARCA2	7426.98	-0.0187414	0.0444768	-0.421374	0.673482	0.770479
PPP1CA	8162.39	0.18004	0.0368326	4.88806	1.01835e-06	3.90225e-06
EMC10	8216.2	0.264882	0.0402882	6.5747	4.87527e-11	3.30437e-10
ACSS1	8271.88	0.2248	0.0453282	4.95938	7.07201e-07	2.78269e-06
VWF	7609.84	-0.472936	0.0686118	-6.89293	5.46541e-12	4.16975e-11
USP7	7836.66	0.129666	0.0216766	5.98182	2.20658e-09	1.22859e-08
EIF5	7562.79	0.0891524	0.03077	2.89738	0.00376293	0.00784249
ILF2	7965.46	0.157083	0.0314146	5.0003	5.72401e-07	2.28223e-06
LTBR	8173.09	0.198732	0.0394473	5.03792	4.70623e-07	1.90329e-06
TM4SF1	8153.14	-0.0332277	0.075445	-0.440423	0.65963	0.757924
ARPC2	7581.91	-0.191186	0.0245575	-7.78524	6.9583e-15	7.16525e-14
RABL6	8487.45	0.19779	0.0552932	3.57711	0.000347408	0.000883866
CCT8	8044.45	0.262174	0.034771	7.54004	4.69828e-14	4.46655e-13
VPS28	8540.25	0.109705	0.0612404	1.79138	0.0732321	0.113484
BTG1	7688.03	-0.0763019	0.0425656	-1.79257	0.0730417	0.113261
CAPN2	7642.75	-0.0544484	0.0517261	-1.05263	0.292511	0.38373
HADHB	7811.02	0.171881	0.0309059	5.56144	2.67565e-08	1.30685e-07
LTBP3	7595.39	-0.342436	0.0537722	-6.36826	1.9118e-10	1.22066e-09
SEC63	7602.53	0.128098	0.0359784	3.56042	0.000370257	0.00093745
MKRN1	7927.41	0.129453	0.027949	4.63177	3.62546e-06	1.2812e-05
APOD	8315.13	-0.164731	0.102237	-1.61127	0.107121	0.159081
RNPS1	8088.51	0.151971	0.0326657	4.65231	3.28244e-06	1.16974e-05
GUK1	8311.35	0.0126886	0.0559856	0.226641	0.820703	0.897501
PITPNA	7643.9	0.229056	0.0330487	6.93087	4.18247e-12	3.23784e-11
RPL39	8769.04	0.210171	0.0692074	3.03683	0.00239082	0.00518603
SLC3A2	7913.64	0.0141139	0.0466214	0.302735	0.762092	0.848495
PTK7	7598.79	0.161085	0.0704106	2.28779	0.0221498	0.0389387
DST	6864.21	-0.723487	0.0756253	-9.56673	1.10341e-21	1.83993e-20
PHGDH	7609.04	-0.008624	0.0675599	-0.12765	0.898426	0.957624
HEXB	7810.48	0.0688938	0.0623176	1.10553	0.268932	0.356934
SSU72	8225.07	0.115579	0.0407972	2.83302	0.00461108	0.00942672
SUMF2	7493.47	0.119727	0.0412248	2.90425	0.00368132	0.00768966
MSN	6990.73	-0.687935	0.058978	-11.6643	1.94084e-31	5.11253e-30
PGM5	6165.54	-0.527816	0.114096	-4.62608	3.72647e-06	1.31547e-05
ARL1	7553.75	0.175495	0.0323941	5.41749	6.0443e-08	2.79529e-07
PRUNE2	6860.45	-0.0155884	0.0867184	-0.179758	0.857342	0.926108
AKT2	7669.89	0.142054	0.0231245	6.14302	8.09648e-10	4.77244e-09
IPO7	7414.23	0.120693	0.0462792	2.60793	0.00910918	0.0174769
MYDGF	8375.35	0.207399	0.0607506	3.41394	0.000640305	0.00155649
FBXW5	8049.93	0.0611157	0.0473488	1.29075	0.196789	0.271479
C1orf21	7869.32	0.220059	0.0533288	4.12646	3.68387e-05	0.000110834
LSR	7935.2	0.198866	0.0442348	4.4957	6.93411e-06	2.34542e-05
MAP2K2	8270.5	0.150895	0.0549492	2.74608	0.00603127	0.0120409
GPAA1	8031.48	0.148648	0.0530113	2.80409	0.00504594	0.0102283
RTN3	7703.65	0.0432188	0.0393873	1.09728	0.27252	0.361008
MBTPS1	7399.55	0.0984279	0.0324196	3.03606	0.00239688	0.00519774
LRPPRC	7576.14	0.124011	0.0392453	3.15989	0.00157831	0.00355101
STARD7	7693.75	0.0803851	0.0252542	3.18304	0.00145737	0.00330486
BMPR1B	7914.64	0.503452	0.0694053	7.2538	4.05243e-13	3.47685e-12
MGAT1	7736.94	-0.106739	0.0324809	-3.28621	0.00101546	0.002382
RAB10	7537.56	0.166499	0.034708	4.79714	1.60946e-06	5.99642e-06
ADIPOR1	7714.02	0.230731	0.0318667	7.24049	4.47079e-13	3.81898e-12
UGDH	7597.79	0.253611	0.0730729	3.47066	0.000519188	0.00128287
CGNL1	7296.62	0.167147	0.0537538	3.1095	0.00187406	0.00415456
TXN	8426.58	0.298096	0.0569016	5.23879	1.61633e-07	7.02501e-07
SYTL1	8251.54	0.290364	0.0718268	4.04255	5.2872e-05	0.000155122
TLE3	7919.35	0.210199	0.0333251	6.30752	2.83535e-10	1.76411e-09
TSPAN3	7346.54	-0.0770408	0.0323211	-2.38361	0.017144	0.0309032
PDCD4	7472.75	0.164618	0.0498728	3.30076	0.000964243	0.0022719
TOM1L2	7488.68	0.112933	0.0454839	2.48293	0.0130307	0.0241453
RHOC	7912.1	-0.0519489	0.0567223	-0.915845	0.359748	0.457829
UBQLN1	7436.63	0.117541	0.0288002	4.08124	4.4796e-05	0.00013303
PAICS	7898.31	0.346542	0.0435749	7.95279	1.82354e-15	1.97041e-14
ZBTB4	7120.7	-0.0442806	0.0351025	-1.26146	0.207142	0.283874
PARVA	6886.93	-0.181377	0.042421	-4.27563	1.90594e-05	6.01368e-05
TOB1	7269.6	0.0503375	0.0552706	0.910747	0.362429	0.460519
CDC37	7974.64	0.093786	0.0419102	2.23778	0.0252351	0.0437641
PRXL2A	7517.85	0.122206	0.0521791	2.34205	0.0191783	0.0341503
SYPL1	7279.9	0.00356732	0.0322343	0.110668	0.911879	0.967151
RHPN2	7570.94	0.304853	0.0630975	4.83146	1.35537e-06	5.10536e-06
APRT	8428.51	0.262722	0.0732223	3.58801	0.000333213	0.000850395
CSGALNACT1	7543.32	0.53269	0.0879351	6.05777	1.38024e-09	7.87847e-09
NARS1	7353.14	0.229722	0.0324209	7.08562	1.38426e-12	1.13138e-11
GLB1L2	7898.61	0.264121	0.069919	3.77753	0.000158389	0.000427866
INTS1	7762.48	0.113608	0.0416975	2.72457	0.00643852	0.0127664
MTDH	7331.01	-0.0161126	0.0426837	-0.377488	0.705811	0.798652
RPL7L1	7572.5	0.289648	0.026349	10.9927	4.14163e-28	9.49798e-27
RHOU	7962.89	0.078421	0.0950655	0.824915	0.40942	0.511395
TCEA3	8081	0.259735	0.0568867	4.56583	4.97532e-06	1.72416e-05
CLTA	8080.16	0.105621	0.0483474	2.18462	0.0289168	0.0494061
WAC	7331.5	0.0375814	0.0263854	1.42433	0.154351	0.219282
GHITM	7382.23	0.113221	0.0317794	3.56272	0.000367035	0.000929894
KHDRBS1	7489.35	0.00313784	0.0199738	0.157098	0.875168	0.940366
HNRNPR	7424.59	0.0889704	0.0298519	2.9804	0.00287877	0.00614429
ZFAND5	7061.19	-0.107868	0.0422279	-2.55443	0.0106363	0.0200733
LAMA5	7197.28	-0.00587831	0.0476224	-0.123436	0.901762	0.960234
CTSF	7851.18	0.0106393	0.0576139	0.184665	0.853492	0.922746
SH3GLB2	7993.4	0.171158	0.058559	2.92283	0.00346866	0.00728449
NUCB2	7549.89	0.219436	0.0817218	2.68516	0.00724948	0.014221
SPCS3	7391.33	0.237207	0.0405302	5.8526	4.8395e-09	2.59166e-08
AHCYL1	7111.99	0.0424144	0.0287651	1.47451	0.140344	0.201764
SUPT6H	7288.77	-0.00186395	0.0220035	-0.0847115	0.932491	0.980159
PLOD1	7552.66	0.152567	0.0401227	3.80251	0.000143236	0.000390178
REPS2	7895.66	0.543381	0.0772139	7.03734	1.95938e-12	1.57242e-11
ACTR3	7235.82	-0.0558553	0.032902	-1.69763	0.089578	0.135676
SH3RF1	7579.14	0.381505	0.0775418	4.91999	8.65494e-07	3.3481e-06
GRB2	7375.38	0.052378	0.0212054	2.47003	0.0135103	0.0249462
C4orf3	7290.8	-0.0746622	0.0296348	-2.51941	0.0117553	0.0219952
SNX17	7436.28	0.0817325	0.0300265	2.72201	0.00648856	0.0128488
STEAP1	7706.18	0.361588	0.0590076	6.12782	8.90899e-10	5.21981e-09
RGS5	7192.41	-0.281757	0.0833657	-3.37978	0.00072545	0.00174539
ATP9A	6966.56	0.0175916	0.0456201	0.38561	0.699786	0.793677
LONP2	7321.24	0.200904	0.0436074	4.60711	4.08299e-06	1.42967e-05
PRSS23	7008.13	0.0790746	0.0607378	1.3019	0.19295	0.266694
SNRPD2	8053.27	0.101015	0.0586695	1.72177	0.0851115	0.129614
APEX1	7544.95	0.241399	0.0356954	6.76273	1.35412e-11	9.81627e-11
ANXA1	6502.33	-0.330904	0.0815434	-4.05802	4.94914e-05	0.000145752
GOLGA2	7327.15	0.238771	0.036628	6.51882	7.08644e-11	4.72906e-10
VAPA	7215.5	0.0909318	0.0250562	3.62912	0.00028439	0.000735422
DNAJC5	7423.33	0.230987	0.0316374	7.30107	2.85482e-13	2.49324e-12
BAIAP2	7702.67	0.305996	0.0506731	6.03863	1.55431e-09	8.82815e-09
UBAP2L	7198.48	0.121593	0.0331707	3.66567	0.000246691	0.00064469
MEAF6	7415.51	0.28655	0.059372	4.82634	1.39065e-06	5.22512e-06
AFF4	6916.57	0.017312	0.0520455	0.332632	0.739412	0.829021
FLII	7123.38	-0.030765	0.0271093	-1.13485	0.256437	0.34266
GLYR1	7134.54	0.193919	0.027597	7.02681	2.11308e-12	1.69277e-11
MAGT1	6918.78	0.160596	0.03784	4.24408	2.1949e-05	6.8566e-05
ELK4	7319.85	0.131956	0.0670425	1.96825	0.0490393	0.0791983
PSMD3	7279.79	0.187685	0.0287173	6.53562	6.33474e-11	4.24049e-10
PSMB1	7703.68	0.0811593	0.0469028	1.73037	0.0835634	0.127555
TMEM9	7529.75	0.165632	0.0406767	4.07191	4.66292e-05	0.00013799
MPZL1	7272.64	0.0670837	0.0285134	2.35271	0.0186373	0.0333035
PTPN18	7724.3	0.248283	0.045545	5.45137	4.99835e-08	2.34383e-07
LGMN	7324.19	-0.144334	0.0475587	-3.03486	0.00240646	0.00521561
SEC23B	7105.31	0.259079	0.0491975	5.26611	1.39348e-07	6.12092e-07
EFCAB14	6855.27	-0.0203495	0.0335534	-0.606482	0.544195	0.647935
SAP18	7521.34	0.239472	0.0341035	7.02191	2.18852e-12	1.74926e-11
ANAPC5	7581.59	0.237513	0.0341463	6.95575	3.50699e-12	2.74215e-11
RAB6A	7143.9	0.158477	0.035416	4.47473	7.6509e-06	2.56959e-05
TACC1	6354.12	-0.312291	0.0659478	-4.73543	2.18595e-06	8.00049e-06
ATP11B	7085.41	0.192258	0.0626617	3.06819	0.00215362	0.00471373
NCSTN	7080.32	0.189773	0.0369579	5.13484	2.82387e-07	1.18174e-06
CAB39L	7324.06	0.306946	0.0553907	5.54146	2.99964e-08	1.45416e-07
POLD2	7846.07	0.270785	0.0505886	5.35268	8.66628e-08	3.91499e-07
ARID1A	6991.23	0.10338	0.0443301	2.33205	0.0196981	0.0349767
CYBRD1	6717.02	-0.310692	0.0753708	-4.12218	3.75306e-05	0.00011276
GPS1	7654.54	0.231609	0.0443475	5.2226	1.7643e-07	7.61547e-07
CS	7278.79	0.150684	0.0277454	5.43096	5.60514e-08	2.60476e-07
MCFD2	6777.99	0.107762	0.0389625	2.76579	0.00567859	0.0113799
KANK2	6228.69	-0.486269	0.0667946	-7.28006	3.33664e-13	2.89586e-12
APEH	7421.54	0.220989	0.0401451	5.50476	3.69679e-08	1.76708e-07
SVIL	6028.61	-0.297916	0.0736475	-4.04516	5.22873e-05	0.000153476
DDX42	7119.02	0.0525138	0.0192492	2.72811	0.00636993	0.0126471
TSPO	7813.56	0.0901818	0.0689821	1.30732	0.191104	0.264517
NUDT4	7359.62	0.337324	0.0719362	4.6892	2.74269e-06	9.88047e-06
PRELP	6515.08	-0.648749	0.0818225	-7.92874	2.21378e-15	2.37236e-14
CRISPLD2	6573.81	-0.450929	0.077397	-5.82618	5.67103e-09	3.01378e-08
IQGAP2	6942.96	0.298478	0.0707242	4.22031	2.43971e-05	7.56319e-05
SMG5	7293.24	0.185101	0.0331873	5.57748	2.44034e-08	1.19762e-07
DNM2	6983.75	0.123996	0.0240646	5.15263	2.56863e-07	1.0812e-06
SLC38A2	6873.61	-0.0225594	0.0395089	-0.570996	0.568002	0.671075
HECTD4	7044.04	0.14014	0.0569083	2.46255	0.0137952	0.0254337
NRDC	7259.64	0.107901	0.0287467	3.75352	0.000174368	0.000467853
TTLL12	7401.65	0.387528	0.0446779	8.67382	4.17847e-18	5.59032e-17
SARS1	7190.08	0.0448009	0.032055	1.39763	0.162225	0.229132
CPNE4	7257.07	0.462833	0.0643905	7.18791	6.57882e-13	5.5324e-12
GNL3	7518.87	0.327555	0.0389232	8.41541	3.91532e-17	4.86743e-16
TMEM230	7139.38	0.235993	0.0310732	7.59475	3.08377e-14	2.98618e-13
HNRNPL	7171.81	0.192936	0.0217898	8.85445	8.40979e-19	1.17262e-17
PIGT	7019.3	0.0434174	0.0404183	1.0742	0.282732	0.372619
RNF213	6930.9	-0.376409	0.0531757	-7.0786	1.45621e-12	1.18522e-11
HACD2	7190.61	0.208143	0.0727417	2.86139	0.00421785	0.00869486
VPS35	6870.53	0.113231	0.0328144	3.45064	0.000559262	0.00137387
UBE2Z	7112.84	0.0298113	0.0231027	1.29038	0.19692	0.271614
CTSZ	7324.66	-0.274584	0.043144	-6.36434	1.96128e-10	1.24979e-09
INPPL1	7181.48	0.169096	0.0271845	6.22032	4.96156e-10	2.99151e-09
TMEM50A	7160.15	0.171838	0.0277876	6.18399	6.25023e-10	3.73615e-09
CD276	7132.55	0.103826	0.0579454	1.79179	0.0731674	0.11342
CCDC47	6954.5	0.13335	0.0337724	3.94851	7.864e-05	0.000223655
NAAA	7204.44	0.373252	0.0529786	7.04534	1.85012e-12	1.49077e-11
IPO5	6825.04	0.152602	0.0319604	4.77472	1.79954e-06	6.66565e-06
MAPK1	6738.76	0.0638435	0.0361001	1.76851	0.0769753	0.118549
CHRNA2	7532.67	0.528835	0.116723	4.53067	5.87958e-06	2.01283e-05
REPIN1	7372.97	0.271361	0.0374396	7.24796	4.23102e-13	3.62051e-12
OCIAD1	7053.04	0.16	0.0261862	6.1101	9.95693e-10	5.80762e-09
MAT2A	6720.34	-0.0235549	0.0540011	-0.436192	0.662697	0.760551
SRSF11	7164.54	0.150862	0.0325107	4.64038	3.47768e-06	1.233e-05
GUCD1	7027.29	0.191848	0.0342186	5.60653	2.06427e-08	1.02285e-07
EI24	7157.91	0.160075	0.0295773	5.41209	6.22919e-08	2.87466e-07
PPP1CC	7095.6	0.103213	0.0272476	3.78798	0.000151874	0.00041135
CCT2	7196.63	0.224514	0.0329876	6.80601	1.00343e-11	7.41184e-11
MTPN	6724.13	0.0164749	0.0343733	0.479294	0.631729	0.732863
GSR	6852.8	0.131195	0.0444778	2.94968	0.00318103	0.006729
ENAH	6477.9	-0.108987	0.0442483	-2.46308	0.013775	0.0254013
EIF3G	7494.76	0.0943838	0.0477926	1.97486	0.0482839	0.0780948
SDCBP	7057.05	-0.0581451	0.0407144	-1.42812	0.153257	0.217902
FBXL5	6682.72	0.109155	0.0341724	3.19425	0.00140195	0.00318994
PABPC4	7326.39	0.231096	0.0409659	5.64119	1.68883e-08	8.47369e-08
LRRC59	6974.8	0.169289	0.0361832	4.67867	2.88747e-06	1.03733e-05
SEMA3C	6582.92	0.175113	0.0897681	1.95072	0.05109	0.0821969
SNU13	7301.2	0.171059	0.0405957	4.21372	2.51199e-05	7.77119e-05
ANXA6	6185.87	-0.631156	0.0664711	-9.49519	2.19812e-21	3.59462e-20
AKAP1	6931.08	0.269949	0.0359053	7.51835	5.54723e-14	5.22883e-13
RAB18	6913.51	0.210941	0.0481369	4.38212	1.17532e-05	3.82735e-05
CNN3	6726.3	-0.260123	0.0611264	-4.25549	2.08588e-05	6.54329e-05
SUB1	7074.08	0.0702448	0.0383489	1.83173	0.0669918	0.10483
PCBP2	7304.13	0.148061	0.0326007	4.54165	5.58151e-06	1.91567e-05
SIDT2	6832.31	0.25655	0.0475719	5.39288	6.93362e-08	3.17494e-07
MAF1	7273.2	0.103405	0.0491192	2.10519	0.035275	0.058962
TSPAN14	6932.35	0.223784	0.0336332	6.65366	2.85891e-11	1.99174e-10
PSD4	7022.25	0.301271	0.0379268	7.94349	1.96576e-15	2.11939e-14
CREB3L2	6753.2	-0.0129343	0.0475045	-0.272275	0.785411	0.868657
KRT15	5921.25	-0.729443	0.165653	-4.40344	1.06549e-05	3.4954e-05
WLS	6630.7	-0.0608398	0.0571548	-1.06447	0.287114	0.377595
DSG2	6520.68	0.223322	0.0641731	3.48	0.00050141	0.00124256
AMOTL1	6518.3	0.0595833	0.0708773	0.840655	0.400541	0.502139
SLC39A9	6847.9	0.231122	0.0351712	6.57136	4.98578e-11	3.37458e-10
ANAPC16	6932.16	0.16401	0.0320562	5.11634	3.11526e-07	1.29562e-06
ATP5F1C	7107.02	0.186397	0.035045	5.3188	1.04453e-07	4.66139e-07
RAB14	6698.52	0.0603528	0.0280108	2.15463	0.0311912	0.0528336
LARS1	6888.45	0.16183	0.029546	5.47722	4.32052e-08	2.04666e-07
TUT7	7039.96	0.304135	0.0621683	4.89213	9.97517e-07	3.82467e-06
FAM3B	7544.82	0.207179	0.146431	1.41485	0.157112	0.222783
SUN2	6758.61	0.114498	0.0391387	2.92544	0.00343967	0.00723069
ATP5MC3	7010.24	0.198297	0.0400298	4.95372	7.28066e-07	2.85615e-06
PGAP6	6948.14	0.276006	0.0506232	5.45217	4.97599e-08	2.33446e-07
BEX3	7014.08	0.0496292	0.0475738	1.0432	0.296853	0.388649
CHP1	6824.66	0.160421	0.0346342	4.63187	3.62375e-06	1.28083e-05
NUDC	7279.34	0.0583425	0.0514177	1.13468	0.25651	0.342711
SDC4	6571.66	-0.3569	0.0706572	-5.05115	4.39154e-07	1.78491e-06
PRDX1	6897.24	0.0553748	0.0367169	1.50815	0.131515	0.190562
VSTM2L	7309.61	0.200184	0.128683	1.55564	0.119795	0.175563
MAP7D1	6929.81	0.0311075	0.041747	0.745144	0.456184	0.560042
HLA-DPA1	6502.87	-1.18117	0.0587794	-20.095	8.1683e-90	9.88973e-88
ABL1	6608.89	0.107081	0.0347811	3.07871	0.00207899	0.00456679
SRP9	6834.27	0.180427	0.0342258	5.27167	1.35185e-07	5.94845e-07
PSMA4	7184.25	0.129758	0.0444043	2.9222	0.00347567	0.00729763
POLR2E	7055.78	0.13521	0.0410352	3.29496	0.000984347	0.0023157
GMPR	6777.32	0.196924	0.0798401	2.46648	0.0136448	0.0251706
ANP32B	7123.48	-0.0141711	0.0369841	-0.383167	0.701596	0.794861
ATP5PB	6753.13	0.114408	0.0292625	3.90971	9.2408e-05	0.00025948
SCAMP2	6853.3	0.167686	0.0304613	5.5049	3.69384e-08	1.7661e-07
SF3B3	6611.12	0.0996283	0.0354607	2.80954	0.00496123	0.0100739
GCN1	6673.27	0.0981134	0.0366467	2.67728	0.0074223	0.0145343
PACSIN2	6743.31	0.189843	0.028105	6.75476	1.43068e-11	1.03367e-10
TBC1D16	6828.79	0.292914	0.0588593	4.97652	6.47374e-07	2.56177e-06
KCTD3	6743.92	0.290255	0.0388663	7.46802	8.14113e-14	7.56772e-13
LSM14A	6688.09	0.114374	0.0240738	4.75097	2.02444e-06	7.44293e-06
HACD3	6665.76	0.183625	0.0518319	3.5427	0.000396053	0.000997064
ZBTB10	7103.92	0.123198	0.0674212	1.82728	0.0676571	0.105752
CHMP2A	7242.47	0.130161	0.0553835	2.35017	0.0187648	0.0335149
PHKB	6677.44	0.267223	0.0426039	6.27227	3.55812e-10	2.18934e-09
CAB39	6693.09	0.0539947	0.0386361	1.39752	0.162257	0.229143
PIM3	6818	-0.0562288	0.0544043	-1.03353	0.301354	0.393535
GBF1	6616.15	0.138995	0.0356884	3.89468	9.83277e-05	0.000274835
MGST1	6937.53	0.322532	0.0863786	3.73393	0.000188517	0.000502223
ABHD12	7164.76	-0.0310756	0.0720046	-0.431578	0.666048	0.763588
ARPC3	7160.7	0.15601	0.0444256	3.5117	0.00044525	0.00111244
XPO6	7083.31	0.131322	0.0586681	2.23839	0.0251958	0.0437037
COMT	6896.9	0.188754	0.0459334	4.10929	3.96874e-05	0.000118818
GOLGA3	6752.71	0.179703	0.028819	6.23556	4.5017e-10	2.7286e-09
ASTN2	6635.38	0.359145	0.0701884	5.11688	3.10634e-07	1.29246e-06
PGRMC1	6215.68	-0.168808	0.0407849	-4.139	3.48828e-05	0.000105373
PXDN	6635.58	0.200438	0.0669419	2.99421	0.0027516	0.00589418
ADNP	6574.17	0.132957	0.0336316	3.95334	7.70694e-05	0.000219604
ATF3	6246.33	-1.01826	0.145862	-6.98098	2.9313e-12	2.31148e-11
SLC26A2	6416.49	0.181532	0.0943283	1.92447	0.0542956	0.0868169
DOP1B	6708.28	0.330388	0.0558097	5.9199	3.22135e-09	1.76884e-08
ATXN10	6728.58	0.13115	0.0295802	4.43369	9.26324e-06	3.0662e-05
GPBP1L1	6608.99	0.135507	0.0220892	6.13451	8.54223e-10	5.02152e-09
STARD10	7375.41	0.0800237	0.0730279	1.0958	0.273168	0.361793
SHROOM3	6589.08	0.211872	0.0549993	3.85228	0.000117024	0.000323245
NOLC1	6726.62	0.160607	0.036595	4.38878	1.13991e-05	3.72327e-05
FBL	7225.87	0.0778393	0.0576226	1.35085	0.176745	0.24701
BCLAF1	6505.82	0.0736153	0.0284213	2.59014	0.0095936	0.0182947
CDK2AP1	6760.34	0.225611	0.0474233	4.75738	1.96119e-06	7.22812e-06
RHBDD2	6654.81	0.134097	0.048983	2.73763	0.00618831	0.0123191
AUP1	7086.79	0.216537	0.0414515	5.22387	1.75224e-07	7.56847e-07
SSRP1	6720.65	0.114154	0.0250973	4.54845	5.40436e-06	1.85896e-05
BSDC1	6695.39	0.199916	0.0245096	8.15666	3.44429e-16	3.96103e-15
FOSL2	6159.57	-0.510872	0.0695329	-7.3472	2.02407e-13	1.80078e-12
TSPAN8	6717.1	0.062199	0.0909688	0.68374	0.494139	0.598946
CHID1	7040.66	0.193223	0.048963	3.9463	7.93687e-05	0.000225563
ALDH7A1	6697.72	0.294751	0.0561839	5.24618	1.55286e-07	6.76271e-07
VAT1	6406.12	-0.183464	0.0488165	-3.75823	0.000171117	0.000459891
DYNLL1	6898.7	-0.00324472	0.0432972	-0.0749406	0.940262	0.984875
ATP6AP2	6422.57	0.000323164	0.0300142	0.010767	0.991409	0.997844
ADGRG1	6273.72	0.107715	0.0512054	2.10359	0.0354146	0.0591835
EFNA1	6897.77	0.0393156	0.0493678	0.796381	0.42581	0.528885
ACIN1	6670.52	0.0652404	0.0251597	2.59306	0.0095127	0.0181649
PRNP	6038.26	-0.354058	0.0440039	-8.04607	8.54944e-16	9.55586e-15
WDR82	6285.3	-0.036136	0.0286205	-1.26259	0.206737	0.283458
ZBTB7B	6748.32	0.30175	0.0461644	6.53642	6.30075e-11	4.21918e-10
CLPTM1L	6846.88	0.189669	0.0339888	5.58033	2.40066e-08	1.17904e-07
FAM234A	6836.54	0.160382	0.0408452	3.92658	8.61612e-05	0.000242989
SLC25A1	7102.06	0.251421	0.0552509	4.55053	5.35112e-06	1.84325e-05
YPEL5	6468.87	0.0403813	0.0268368	1.5047	0.132401	0.191717
SYNCRIP	6452.76	0.011735	0.0388172	0.302313	0.762413	0.848659
WDR45B	6665.48	0.0790106	0.0310094	2.54795	0.0108357	0.0204078
USP9X	6156.54	-0.0759786	0.0396511	-1.91618	0.0553423	0.0883311
WWC1	6747.24	0.351925	0.0453449	7.76108	8.42124e-15	8.61255e-14
LENG8	6874.37	0.111021	0.0685828	1.61879	0.105492	0.156854
ZDHHC5	6425.41	0.150783	0.0248824	6.05982	1.36275e-09	7.78774e-09
COBLL1	6570.32	0.190889	0.060553	3.15243	0.0016192	0.00363379
AFF1	6394.61	0.110898	0.052274	2.12148	0.0338815	0.0568521
SCYL1	6775.03	0.185983	0.0328031	5.66967	1.43076e-08	7.23661e-08
HECTD1	6247.8	0.0937376	0.0420859	2.22729	0.0259277	0.0448415
NAMPT	6480.03	-0.130571	0.0772158	-1.69099	0.090838	0.13736
NPTN	6070.93	-0.114611	0.0394128	-2.90797	0.0036378	0.00760609
PRKCD	6547.31	0.245096	0.0416352	5.88676	3.93844e-09	2.14001e-08
ILRUN	6585.41	0.00212069	0.0270681	0.0783463	0.937553	0.982724
TMEM109	6427.99	-0.102028	0.0314204	-3.2472	0.00116544	0.00270131
ERG	6968.6	0.751511	0.18067	4.15957	3.18849e-05	9.70235e-05
PSMF1	6632.83	0.109099	0.0237911	4.58569	4.52499e-06	1.57566e-05
POLDIP2	6781.2	0.241369	0.031336	7.70261	1.3331e-14	1.34156e-13
ALDH9A1	6264.84	0.211274	0.0394384	5.35707	8.45815e-08	3.8334e-07
SOX9	6529.35	-0.0429312	0.0764525	-0.56154	0.574429	0.677437
ITGAV	6280.68	-0.102733	0.0613473	-1.67461	0.0940114	0.141653
RGL2	7018.17	0.262431	0.0517138	5.07468	3.88158e-07	1.59258e-06
MFN2	6079.89	-0.00159279	0.0269163	-0.0591758	0.952812	0.992505
PHF12	6624.21	0.33228	0.0494882	6.71433	1.8893e-11	1.34164e-10
ZNF24	6475.21	0.250198	0.0409022	6.11699	9.53612e-10	5.57217e-09
ARID5B	6308.89	0.0251276	0.0511697	0.491065	0.623381	0.724515
NAP1L4	6630.62	0.0852463	0.0255111	3.34154	0.000833156	0.00198517
AGTRAP	6795.9	0.208361	0.0607424	3.43024	0.000603053	0.00147254
RALBP1	6342.51	0.211449	0.0473307	4.46749	7.91426e-06	2.65301e-05
PYCR1	6870.17	0.453437	0.0546895	8.29112	1.12184e-16	1.33995e-15
RNF41	6533.71	0.332482	0.044727	7.43359	1.05691e-13	9.67704e-13
PI15	6136.7	0.0369428	0.156206	0.236501	0.813044	0.891276
PODXL2	7107.09	0.511724	0.0663131	7.71679	1.19298e-14	1.20553e-13
SYVN1	6577.17	0.346891	0.0345241	10.0478	9.39671e-24	1.75282e-22
TM9SF4	6399.46	0.190955	0.0281728	6.778	1.21855e-11	8.92303e-11
TMED7	6275.66	0.217928	0.0484916	4.49413	6.98548e-06	2.36157e-05
IARS2	6396.51	0.182097	0.0381682	4.77092	1.8339e-06	6.78078e-06
SSBP3	6472.41	0.192385	0.0404921	4.75119	2.02224e-06	7.43626e-06
TMEM87B	6418.76	0.253568	0.0454959	5.57342	2.49787e-08	1.22431e-07
DBNL	6611.56	-0.0365016	0.0331363	-1.10156	0.270653	0.3589
SAR1B	6569.8	0.336415	0.0493499	6.81694	9.29992e-12	6.91222e-11
MACROH2A1	6617.43	0.109724	0.0309495	3.54525	0.000392236	0.000988093
TMEM245	6065.87	0.0557981	0.0460693	1.21118	0.225827	0.306187
PLXNB1	6477.56	0.067169	0.0429543	1.56373	0.117881	0.173097
SOX4	6663.76	0.207274	0.0577025	3.59212	0.000328	0.000838188
TNPO1	6222.41	0.096373	0.0418257	2.30416	0.0212139	0.0374533
TUSC3	6545.4	0.299121	0.0572189	5.22766	1.71672e-07	7.42983e-07
TOB2	6279.36	0.0347553	0.0366534	0.948214	0.343021	0.439786
PSMD4	6791.18	0.0759007	0.0457862	1.65772	0.0973739	0.146087
SCAMP4	6586.36	0.232393	0.0345447	6.72731	1.72831e-11	1.23136e-10
WDR13	6995.88	0.203617	0.0546097	3.72858	0.00019256	0.000512083
PDAP1	6816.13	0.0844216	0.040625	2.07807	0.037703	0.0625301
C1orf115	6834.79	0.333288	0.0744758	4.47511	7.63702e-06	2.56581e-05
TPP1	6399.34	-0.0944678	0.0390419	-2.41965	0.0155353	0.0282622
PSMB7	6902.05	0.138382	0.0432494	3.19964	0.001376	0.00313565
KARS1	6554.4	0.128513	0.0389443	3.29992	0.000967133	0.0022774
ERLEC1	6094.02	0.22492	0.0407638	5.51763	3.43594e-08	1.65171e-07
MAP7	6461.54	0.393566	0.051721	7.6094	2.75374e-14	2.68041e-13
PSMA7	6672.52	0.0265929	0.0447877	0.593753	0.552677	0.65655
SLC25A37	6780.11	0.270815	0.0513516	5.27374	1.33669e-07	5.88707e-07
POMGNT1	6547.57	0.223708	0.0376146	5.94736	2.72498e-09	1.50562e-08
LRRC41	6301.85	0.185223	0.026007	7.12206	1.06326e-12	8.76741e-12
ATP6V0E2	6701.34	0.224564	0.0594563	3.77696	0.000158756	0.000428798
EPRS1	6257.33	0.0939811	0.039664	2.36943	0.0178154	0.032004
HSBP1	6573.42	0.258011	0.0444602	5.8032	6.50624e-09	3.43702e-08
LGALS1	6284.3	-0.719253	0.0856896	-8.3937	4.71079e-17	5.81186e-16
KIAA0100	6180.04	0.12865	0.0495661	2.59553	0.00944449	0.0180509
LRATD1	6539.69	0.203159	0.0998173	2.03531	0.0418196	0.0686187
SEC22C	6380.03	0.399643	0.0429702	9.30047	1.39822e-20	2.17695e-19
CCDC6	6297.18	0.110538	0.0463879	2.3829	0.0171767	0.0309508
KDM4B	6472.85	0.297007	0.0369353	8.04126	8.89179e-16	9.9101e-15
CASC3	6227.79	0.11864	0.0232367	5.10571	3.29561e-07	1.36684e-06
SLC35F5	6327.3	0.199496	0.0459668	4.33999	1.42486e-05	4.57726e-05
EIF4EBP2	5964.04	-0.126771	0.0325666	-3.89268	9.91418e-05	0.000276952
SRRT	6603.15	0.113572	0.0335513	3.38502	0.00071174	0.0017152
NDUFS5	6839.32	0.105315	0.0600032	1.75515	0.0792329	0.121661
SMOC2	6519.36	0.369087	0.073724	5.00634	5.54757e-07	2.21914e-06
PER1	5903.29	-0.218177	0.0850996	-2.56378	0.0103538	0.019591
CYC1	6621.14	0.245214	0.0508176	4.82538	1.39733e-06	5.2482e-06
ITGA6	5859.01	0.020754	0.050531	0.410719	0.681279	0.777391
IST1	6238.1	0.0669579	0.0295451	2.26629	0.0234334	0.0409675
RBBP7	5992.84	0.00641517	0.0292339	0.219443	0.826305	0.902056
TACC2	6145.01	0.171954	0.0381747	4.5044	6.65609e-06	2.25726e-05
MAVS	6295.44	0.19279	0.0382198	5.04425	4.5531e-07	1.84634e-06
DCAF6	6448.63	0.229619	0.0345465	6.64666	2.99817e-11	2.08428e-10
COX7A2L	6491.21	0.177534	0.0336753	5.27194	1.34989e-07	5.94116e-07
ZG16B	6488.24	0.0713619	0.066733	1.06936	0.284906	0.375146
SGPL1	6183.99	0.129869	0.0378375	3.43229	0.000598503	0.00146272
SAR1A	6278.64	0.0560889	0.0250568	2.23847	0.0251903	0.0436981
CNOT1	5710.08	0.010329	0.0761924	0.135564	0.892166	0.952826
SOGA1	6021.51	0.281415	0.0467217	6.02321	1.70988e-09	9.66106e-09
CMTM6	6157.15	0.115617	0.0400339	2.88799	0.0038771	0.0080589
HIF1A	5967.33	-0.0313015	0.0545421	-0.573897	0.566038	0.669038
POR	5952.53	0.0200995	0.0394632	0.509322	0.610527	0.712165
ALDH18A1	6258.51	0.21431	0.0370664	5.78179	7.39101e-09	3.8771e-08
STK39	6327.24	0.505369	0.0674996	7.487	7.04662e-14	6.58169e-13
PFN2	6152.35	0.230438	0.0443629	5.19439	2.05389e-07	8.78569e-07
NCOR1	5897.18	-0.0098358	0.0462802	-0.212527	0.831696	0.905842
NDUFV1	6658.01	0.0202175	0.054646	0.369973	0.711403	0.803673
ZMIZ2	6425.63	0.145463	0.0340445	4.27274	1.93088e-05	6.08744e-05
SELENOT	6108.02	0.170679	0.053143	3.21169	0.00131959	0.00302052
RTRAF	6559.47	0.163171	0.0352829	4.62464	3.75245e-06	1.32368e-05
TMEM219	6700.82	-0.0147913	0.0597806	-0.247427	0.804578	0.884233
MBNL1	5795.93	-0.26422	0.0393154	-6.72051	1.81087e-11	1.28735e-10
ALDH6A1	6267.63	0.40399	0.0536484	7.53032	5.06173e-14	4.79438e-13
PGC	4893.92	0.496132	0.193618	2.56243	0.0103943	0.0196597
GFUS	6655.84	0.150859	0.0646172	2.33466	0.0195612	0.0347622
GORASP2	6121.78	0.163457	0.0323816	5.04784	4.46828e-07	1.81345e-06
SDC1	5604.8	-0.400621	0.0912754	-4.38915	1.13796e-05	3.71874e-05
CBX3	6439.33	0.13041	0.0436096	2.9904	0.0027861	0.00596218
LAMTOR1	6453.24	0.156932	0.0397484	3.94812	7.87678e-05	0.000223986
SYAP1	6273.64	0.138688	0.035411	3.91653	8.98326e-05	0.000252721
RAB11B	6365.13	0.118845	0.0411951	2.88492	0.00391511	0.00813095
BAZ1B	5969.65	0.0626588	0.0332978	1.88177	0.0598668	0.0947305
SH3BGRL	5686.02	-0.144345	0.0694471	-2.07849	0.037664	0.0624785
ANXA7	6066.66	0.0867719	0.0254136	3.41439	0.000639251	0.00155412
MPRIP	5807.84	-0.189925	0.0333929	-5.68759	1.28847e-08	6.55431e-08
ACTR1A	6270.54	0.0611435	0.0367473	1.66389	0.0961343	0.144416
EGFR	5638.09	-0.24649	0.0570829	-4.31811	1.57374e-05	5.02242e-05
PPM1G	6397.29	0.181425	0.0345374	5.25299	1.49649e-07	6.53767e-07
ZMPSTE24	6126.57	0.284677	0.0499582	5.69831	1.20999e-08	6.17605e-08
ANKRD17	5863.31	0.111452	0.0535834	2.07997	0.037528	0.0622688
SFN	6010.03	-0.107806	0.107433	-1.00348	0.31563	0.409653
NAA50	6023.61	0.0503242	0.0321333	1.56611	0.117323	0.172407
PPP2CA	6179.56	0.112317	0.0284897	3.94237	8.06808e-05	0.000228924
UQCRH	6569.87	0.178533	0.0510997	3.49382	0.00047617	0.00118483
PSMC5	6541.8	0.0871077	0.0513209	1.69732	0.0896371	0.135754
RANGAP1	6492.89	0.199738	0.0485917	4.11054	3.94735e-05	0.000118232
SLC38A1	5537.68	-0.0144777	0.0563821	-0.256779	0.797349	0.878468
CAND1	5841.69	0.0159273	0.0360812	0.441431	0.658901	0.757354
FXR1	6120.69	0.126331	0.0252458	5.00406	5.61359e-07	2.24279e-06
FARP1	6107.7	0.254929	0.0492819	5.17286	2.30535e-07	9.78731e-07
RGS2	5850.3	-0.356291	0.0941291	-3.78513	0.000153627	0.000415634
PGM3	6050.83	0.283371	0.0540724	5.24058	1.60072e-07	6.96027e-07
IARS1	5897.86	0.115057	0.0401246	2.8675	0.00413731	0.00854239
AGPAT3	6167.21	0.21988	0.0310454	7.08255	1.41524e-12	1.15494e-11
SEC61B	6477.27	0.236912	0.0477773	4.95868	7.0974e-07	2.79099e-06
MDH1	6001.26	0.210644	0.0300432	7.01136	2.36015e-12	1.88012e-11
PSMB5	6367.77	0.212444	0.0417391	5.08981	3.58424e-07	1.47774e-06
MYH10	5913.4	0.0100418	0.0481133	0.208712	0.834673	0.908244
STAG2	5769.35	0.0580087	0.0410498	1.41313	0.157617	0.223385
LGALS3	5506.69	-0.320733	0.0839786	-3.81923	0.000133871	0.000366148
MYL12A	6133.4	0.00771143	0.0404089	0.190835	0.848655	0.91925
DUSP16	5999.86	0.174608	0.0478524	3.64889	0.000263374	0.000684918
MYO1D	5942.96	0.100496	0.0403713	2.48929	0.0128	0.02376
NUP98	5867.52	0.0424662	0.0324046	1.3105	0.190028	0.263158
ARFGAP2	6145.76	0.0992896	0.0323285	3.07127	0.0021315	0.00467004
NANS	6417.06	0.266069	0.0571142	4.65854	3.18453e-06	1.13713e-05
HMGN1	6192.75	0.043041	0.0401185	1.07285	0.28334	0.373262
NFKBIA	5972.95	-0.321666	0.0417046	-7.71297	1.22919e-14	1.24148e-13
ESRP1	6196.26	0.185298	0.0497407	3.72527	0.000195106	0.00051843
METTL9	6053.97	0.12381	0.0316519	3.91161	9.16844e-05	0.000257634
GRSF1	6133.58	0.153575	0.0269315	5.70244	1.18108e-08	6.0348e-08
PPM1A	5977.47	0.159991	0.0378552	4.22639	2.37471e-05	7.37342e-05
ORMDL3	5973.63	0.137463	0.0356205	3.85909	0.000113808	0.000315078
RNF167	6059.05	0.122206	0.0326408	3.74397	0.000181137	0.000484362
ALKBH5	5948.82	0.0753738	0.0246058	3.06325	0.00218947	0.00478361
PRMT1	6132.29	0.157523	0.040299	3.90887	9.27301e-05	0.000260309
SPCS1	6137.87	0.206575	0.036667	5.63381	1.76271e-08	8.82397e-08
WNK2	5978.93	0.220089	0.0794303	2.77085	0.00559106	0.0112226
EMB	6099.53	0.212392	0.0567463	3.74283	0.000181958	0.000486212
ACAD8	6318.17	0.348607	0.0970983	3.59025	0.000330363	0.000843676
SPINT2	6028.84	0.240491	0.0505904	4.75369	1.99734e-06	7.35439e-06
BANF1	6382.56	0.141663	0.0500293	2.83159	0.00463167	0.00946484
SRRM1	5931.79	0.0951975	0.0373418	2.54935	0.0107923	0.0203358
TOLLIP	6090.48	0.189888	0.0303849	6.24941	4.12006e-10	2.50897e-09
SLC35E1	6021.85	0.254716	0.0325616	7.82257	5.17546e-15	5.39205e-14
KIAA1217	5618.29	0.0371419	0.0446657	0.831553	0.405661	0.507643
GRHPR	6195.54	0.208399	0.0346503	6.01435	1.80607e-09	1.01692e-08
DCTN1	5706.83	0.0256999	0.0337778	0.760853	0.446745	0.550329
ZNF532	5640.01	-0.0129625	0.0654932	-0.197921	0.843107	0.914426
THSD4	5146.58	-0.41876	0.0863838	-4.84766	1.24924e-06	4.72385e-06
ZMYND11	5621.04	0.0450652	0.0328996	1.36978	0.170756	0.239654
TRIM8	6048.75	0.0902724	0.031469	2.86861	0.00412278	0.00851509
IER2	6483.68	-0.412829	0.116056	-3.55715	0.000374895	0.000947715
PAPSS1	6041.71	0.149474	0.0501826	2.9786	0.00289566	0.00617703
UBE2N	6061.68	0.272529	0.0316339	8.61507	6.98979e-18	9.16904e-17
IFNAR1	5916.76	0.0712534	0.0315213	2.26049	0.023791	0.0415404
MATN2	5324.77	-0.718138	0.0722177	-9.94407	2.67662e-23	4.8445e-22
GSTP1	4768.67	-0.875503	0.0963743	-9.08441	1.04261e-19	1.54435e-18
FOXP4	6030.53	0.0688871	0.0316338	2.17764	0.0294325	0.0501818
PDK4	3827.49	-0.233937	0.122318	-1.91254	0.0558073	0.0889786
PLBD2	5972.65	0.0901709	0.0439658	2.05093	0.0402735	0.0663273
SORBS3	6033.77	-0.0405492	0.0584053	-0.694272	0.487512	0.592134
TUG1	5913.69	0.0734385	0.0285673	2.57072	0.0101489	0.01925
MLLT1	5970.94	0.16268	0.0259201	6.27621	3.46919e-10	2.13935e-09
WDR26	5757.74	0.0499649	0.0328054	1.52307	0.127742	0.185882
NUDCD3	5861.22	0.0455583	0.0241174	1.88902	0.0588885	0.0932808
DHX15	5878.11	0.14694	0.0331821	4.42828	9.49867e-06	3.1372e-05
LTBP1	5416.54	-0.641142	0.0714332	-8.9754	2.82321e-19	4.06446e-18
THUMPD1	5768.16	0.177452	0.0364271	4.87144	1.10788e-06	4.23036e-06
SEC13	6069.11	0.158315	0.0358625	4.4145	1.01244e-05	3.32921e-05
NSMCE1	6682.34	0.129304	0.0747248	1.7304	0.0835589	0.127555
EPHX2	5789.55	0.310963	0.0670516	4.63767	3.52355e-06	1.2479e-05
ZNF217	5931.99	0.154379	0.0700441	2.20402	0.0275228	0.0472606
TAOK3	5822.57	0.320267	0.0645902	4.95844	7.10599e-07	2.79325e-06
NDST1	5717.53	0.128613	0.0435382	2.95403	0.00313657	0.00664217
FBXO32	5273.5	-0.295998	0.0585576	-5.05481	4.30816e-07	1.75283e-06
BMPR2	5520.22	-0.0882706	0.0502098	-1.75803	0.0787418	0.120983
PTP4A3	6633.55	0.0270737	0.099479	0.272155	0.785503	0.868657
PRDX4	6304.77	0.260101	0.0606786	4.28654	1.81474e-05	5.74357e-05
PBX1	5249.78	-0.273646	0.0557342	-4.90984	9.11508e-07	3.51494e-06
VPS51	6029.6	0.198796	0.0411911	4.8262	1.39166e-06	5.22792e-06
AP1M2	6167.56	0.362786	0.0419443	8.64922	5.18518e-18	6.88353e-17
GUSB	6187.91	0.0778484	0.0551511	1.41155	0.158083	0.223947
SYMPK	6141.26	0.12197	0.0377496	3.23104	0.00123341	0.00284227
RCAN3	5692.86	0.19598	0.087469	2.24057	0.025054	0.0434965
TRPC4AP	5831.94	0.137922	0.0245314	5.62224	1.88494e-08	9.39457e-08
ALDH4A1	5727.93	0.267886	0.0653877	4.09688	4.18747e-05	0.000124945
TXNDC11	6024.06	0.225297	0.0348092	6.47233	9.65056e-11	6.33822e-10
RNF11	5662.78	0.0494353	0.0337121	1.4664	0.14254	0.204484
ARHGAP35	5512.51	0.0342301	0.0413567	0.827679	0.407852	0.509947
AP1G1	5658.9	0.150989	0.0449109	3.36198	0.00077387	0.00185388
JAK1	5420.07	-0.296113	0.0408944	-7.24093	4.45614e-13	3.80814e-12
HCFC1	5712.36	0.0448307	0.0338146	1.32578	0.184912	0.257078
PDS5A	5737.04	0.0925239	0.0373539	2.47696	0.0132508	0.0245065
USF2	6151.47	0.151793	0.0354892	4.27718	1.89279e-05	5.97604e-05
OR51E1	6358.7	-0.0998558	0.16889	-0.591248	0.554354	0.658294
BZW1	5690.84	0.0380023	0.0369399	1.02876	0.303592	0.396113
TNC	5296.88	-0.656943	0.0839672	-7.82381	5.12491e-15	5.34796e-14
BTBD2	6169.75	0.237338	0.0391237	6.06634	1.30861e-09	7.48933e-09
XPO1	5820.76	0.0182031	0.0345154	0.527392	0.597921	0.699807
ZER1	5882.19	0.0896952	0.0293743	3.05353	0.00226165	0.00492805
EP300	5556.29	0.0525732	0.0560439	0.938071	0.348208	0.445177
RAB27A	5850.8	0.174919	0.0946687	1.84769	0.0646467	0.101601
ACOX1	5788.55	0.204901	0.0314853	6.50783	7.62445e-11	5.0742e-10
WBP11	5824.7	0.349996	0.0459	7.62519	2.43681e-14	2.38937e-13
USO1	5639.23	0.117973	0.0396762	2.9734	0.00294518	0.00627436
TMEM30B	5828.49	0.314041	0.0531543	5.90811	3.46059e-09	1.89168e-08
ELP2	5871.91	0.211113	0.0312663	6.75209	1.45735e-11	1.05216e-10
CELF1	5870.07	0.112688	0.0260774	4.3213	1.55112e-05	4.95429e-05
AHSA1	6072.44	0.220464	0.0371464	5.935	2.93838e-09	1.62031e-08
SCUBE2	5330.91	-0.213768	0.139368	-1.53383	0.125071	0.182376
ANTXR1	5230.06	-0.627168	0.0790425	-7.93457	2.11229e-15	2.26984e-14
UBL5	6307.43	0.170682	0.0557043	3.06408	0.00218344	0.00477311
POLDIP3	5783.69	0.148215	0.0224219	6.61028	3.83587e-11	2.62913e-10
ZYX	5604.47	-0.417698	0.052363	-7.97697	1.49968e-15	1.63497e-14
SLC35A4	5931.85	0.14195	0.0295733	4.79994	1.58711e-06	5.92107e-06
TPR	5519.24	-0.0750093	0.0427553	-1.75439	0.0793645	0.121844
PCNP	5629.58	0.0508128	0.0268786	1.89045	0.0586972	0.0930534
SGK1	4980.79	-0.139029	0.131478	-1.05744	0.290312	0.381235
SUMO2	6027.94	0.121625	0.033805	3.59783	0.000320886	0.000821732
PUM1	5590.72	0.0707506	0.0329857	2.14489	0.031962	0.0539989
ATP6V1E1	5851.98	0.0274683	0.0364579	0.753424	0.451195	0.554899
TMEM98	5841.42	0.111608	0.0406756	2.74387	0.00607204	0.0121149
DAD1	5931.5	0.114505	0.038028	3.01107	0.0026033	0.00560049
COPE	6402.77	0.194562	0.0641448	3.03317	0.00241996	0.00524136
RETREG3	6026.73	0.074108	0.0398895	1.85783	0.0631929	0.0995191
EIF2A	5915.69	0.232877	0.0320358	7.26927	3.61425e-13	3.12429e-12
OBSL1	6042.33	0.137835	0.0476845	2.89056	0.00384555	0.00800099
TAB2	5566	-0.00260461	0.0384512	-0.0677381	0.945994	0.988648
ARSD	5821.19	0.343782	0.0454329	7.5668	3.82515e-14	3.67128e-13
NPC2	5826.93	-0.250203	0.0602359	-4.15371	3.27124e-05	9.93243e-05
MUC6	701.776	0.68334	0.26902	2.54011	0.0110819	0.0208311
RAB1B	5819.71	0.234746	0.0318498	7.3704	1.70123e-13	1.5282e-12
GAK	5942.98	0.169671	0.0301326	5.6308	1.79371e-08	8.97452e-08
MIDN	5881.33	-0.162184	0.0556876	-2.91239	0.00358672	0.00751461
TMCO1	5760.03	0.133373	0.0295182	4.51834	6.23253e-06	2.12508e-05
BAZ2A	5534.04	0.0408683	0.0510033	0.801288	0.422965	0.525987
CNPPD1	5948	0.207204	0.0345773	5.99248	2.0666e-09	1.15494e-08
FIS1	6247.85	0.0289675	0.060061	0.482302	0.629591	0.730905
HSPA4	5654.55	0.111886	0.0303376	3.68802	0.000226007	0.000594461
RELA	5781.1	0.0700858	0.0275133	2.54734	0.0108547	0.0204357
LRP5	5572.99	0.113109	0.0412542	2.74177	0.00611092	0.012185
KLF9	5528.18	-0.137201	0.0507987	-2.70088	0.00691572	0.0136169
KLF6	5429.6	-0.60274	0.0885531	-6.80653	9.99782e-12	7.3877e-11
SUPT16H	5621.71	0.0211116	0.0221646	0.952489	0.340849	0.437404
PTK2	5632.97	0.104446	0.038227	2.73226	0.00629007	0.0125013
SCAP	5835.72	0.129559	0.0338428	3.82827	0.000129047	0.0003538
CREBBP	5498.61	-0.0361644	0.039191	-0.922773	0.356126	0.45399
CPT1A	5490.88	0.0391915	0.0579917	0.675813	0.499159	0.604017
ATP6V0D1	5781.55	0.0342716	0.0482878	0.709736	0.477868	0.58243
PM20D2	5815.31	0.298234	0.0615807	4.84297	1.27912e-06	4.83121e-06
PPP1R10	5788.48	0.188645	0.0368023	5.12589	2.96135e-07	1.23715e-06
IQSEC1	5676.15	0.0589526	0.0296214	1.9902	0.0465688	0.0755967
GTF2F1	5853.71	0.150274	0.0332462	4.52004	6.1827e-06	2.10882e-05
ESYT1	5507.99	-0.0733485	0.0295535	-2.48189	0.0130689	0.0242091
EPS15	5616.84	0.114342	0.0326828	3.49854	0.000467819	0.00116539
TMX4	5317.09	0.00695403	0.0349662	0.198879	0.842358	0.913953
H6PD	5415.09	-0.220271	0.0386448	-5.69989	1.19885e-08	6.124e-08
CMTM4	5721.5	0.538896	0.0677515	7.95401	1.80565e-15	1.95217e-14
VPS26B	5855.63	0.23141	0.0332486	6.95999	3.40293e-12	2.66399e-11
ATP5IF1	6170.21	0.294747	0.0477353	6.17461	6.63276e-10	3.9551e-09
CHD6	5584.29	0.148742	0.0492246	3.0217	0.00251357	0.00542543
TPD52L2	5750.59	0.0285558	0.0267896	1.06593	0.286456	0.376871
PTPN11	5296.2	0.0217294	0.0434592	0.499996	0.617078	0.718603
KDM3B	5420.59	0.0239785	0.0371357	0.6457	0.518474	0.622827
TRA2B	5673.74	0.000838274	0.0219463	0.0381965	0.969531	0.99591
ECH1	6090.05	0.300659	0.0597305	5.03358	4.81395e-07	1.94443e-06
TRMT112	6009.9	0.167281	0.0467606	3.57739	0.000347043	0.000883262
SRSF7	5781.62	0.0104522	0.0326438	0.32019	0.748824	0.837118
KDM5C	5606.23	0.138999	0.0280576	4.95406	7.2682e-07	2.85241e-06
UNC45A	5728.6	0.0967738	0.0332173	2.91336	0.00357567	0.00749308
NAXE	5992.52	0.173825	0.0522042	3.32971	0.00086938	0.00206417
PDIA5	5928.32	0.358236	0.0516994	6.92922	4.23164e-12	3.27071e-11
CHMP1A	5857.7	0.08147	0.0496665	1.64034	0.100934	0.150929
KLHDC3	5945.68	0.131783	0.0418436	3.14942	0.00163598	0.00366637
ARPP19	5429.09	0.0191656	0.0293121	0.653849	0.513209	0.61795
CSTB	5901.94	0.0680866	0.0467549	1.45625	0.145325	0.207959
HNRNPAB	5871.78	0.171042	0.0347843	4.91721	8.77878e-07	3.39197e-06
MAPRE1	5415.53	-0.0196088	0.0245904	-0.797417	0.425209	0.528239
SPATA20	5893.01	0.203644	0.0491085	4.14681	3.37134e-05	0.000102062
NDRG2	4989.6	-0.274395	0.0673136	-4.07637	4.57445e-05	0.000135606
FBXO25	5913.45	0.349217	0.056799	6.1483	7.832e-10	4.62493e-09
STOM	5196.85	-0.753165	0.0623235	-12.0848	1.27128e-33	3.56561e-32
KDM1A	5783.48	0.212986	0.0301061	7.07453	1.4996e-12	1.219e-11
AMFR	5498.51	0.0980466	0.0305914	3.20504	0.00135045	0.003085
SEPTIN7	5364.5	-0.177851	0.0300563	-5.91725	3.27378e-09	1.79662e-08
SLC7A1	5686.8	0.363267	0.0601775	6.0366	1.57394e-09	8.9318e-09
HGSNAT	5564.54	0.0969815	0.0484799	2.00045	0.0454519	0.0739437
DCAF11	5739.29	0.175952	0.0247068	7.1216	1.06684e-12	8.78951e-12
VPS13D	5371.71	-0.108088	0.0411109	-2.62919	0.00855882	0.0165398
LIMA1	5303.45	-0.135555	0.0395514	-3.42732	0.000609569	0.00148734
IP6K2	5838.27	0.207551	0.0303925	6.82901	8.55018e-12	6.38822e-11
FOXO3	5429.94	0.110112	0.0496188	2.21915	0.0264764	0.0456972
UHMK1	5305.16	0.0239873	0.0442015	0.542681	0.587349	0.689836
ABCC1	5674.39	0.117917	0.0450799	2.61574	0.00890338	0.0171292
CBX5	5422.09	0.0591073	0.0416245	1.42001	0.155604	0.220885
CAPZA1	5578.53	0.0814525	0.0286768	2.84036	0.0045063	0.00922896
SP1	5402.29	-0.0713625	0.0360722	-1.97832	0.0478925	0.0775428
MAP1B	4819.97	-0.546959	0.0911776	-5.99883	1.98745e-09	1.11422e-08
ZDHHC9	5740.95	0.310852	0.0417764	7.44085	1.00042e-13	9.17705e-13
ATP8B1	5311.44	0.221077	0.0551345	4.00977	6.07775e-05	0.000176195
ECHDC2	6099.39	0.165071	0.059281	2.78454	0.0053603	0.0108043
ACADSB	5620.63	0.279503	0.0602445	4.63949	3.49277e-06	1.23768e-05
PAM	5332.97	-0.353468	0.0573722	-6.16097	7.2302e-10	4.29297e-09
HLA-DPB1	5751.72	-1.21234	0.0587013	-20.6526	9.24404e-95	1.27797e-92
HMGXB3	5686.69	0.303021	0.032476	9.33064	1.05238e-20	1.6624e-19
TSPAN9	5543.04	0.0193635	0.0376437	0.51439	0.606979	0.708579
PPA1	5756.27	0.102052	0.0420065	2.42943	0.0151226	0.0276326
RABEP2	6266.41	0.466246	0.0667086	6.98929	2.76275e-12	2.18387e-11
IRF2BP2	5518.07	-0.0891397	0.0389569	-2.28816	0.0221281	0.0389088
HES1	5581.17	0.0426886	0.0777122	0.549317	0.582788	0.6858
SORBS2	5103.37	-0.0471384	0.0494501	-0.953251	0.340463	0.436966
CIZ1	5633.09	0.105618	0.0291429	3.62412	0.000289941	0.000748091
ZNF207	5634.9	0.122889	0.0217336	5.65431	1.56477e-08	7.87217e-08
YY1	5573.07	0.113196	0.0205693	5.50316	3.73034e-08	1.78224e-07
PI4KA	5381.42	0.0917685	0.038296	2.3963	0.0165617	0.0299719
SOCS2	5744	0.0988758	0.0673048	1.46908	0.141812	0.20362
ERLIN2	5415.33	0.172171	0.0531728	3.23796	0.00120388	0.00278179
RNPEPL1	5942.19	0.195099	0.050487	3.86434	0.000111388	0.000308816
PSMC3	5816.81	0.0302907	0.0466104	0.649871	0.515776	0.620546
KIAA1191	5426.08	0.108472	0.0258013	4.20413	2.62091e-05	8.07993e-05
RER1	5722.77	0.149515	0.0330258	4.52723	5.97605e-06	2.04227e-05
ZMYM2	5552.18	0.215535	0.0392357	5.49335	3.9439e-08	1.87691e-07
ARPC5	5549.1	-0.129447	0.0303121	-4.27047	1.9506e-05	6.14564e-05
CDIPT	5735.26	0.0822817	0.0392036	2.09883	0.0358319	0.0597904
MAL2	5801.13	0.0643874	0.0566818	1.13595	0.255979	0.342166
MFAP4	5263.18	-0.886491	0.0829534	-10.6866	1.17582e-26	2.52984e-25
BRI3	6047.32	0.0442339	0.0558871	0.791487	0.42866	0.531442
CXADR	5614.81	0.123259	0.0557072	2.21263	0.0269233	0.0463454
EMILIN1	5219.45	-0.732205	0.079897	-9.16437	4.98392e-20	7.53698e-19
CCT4	5641.63	0.175099	0.0349754	5.00636	5.54691e-07	2.21914e-06
SRP72	5446.42	0.142322	0.0348471	4.08418	4.42329e-05	0.000131498
COPS6	5808.29	0.117047	0.0423637	2.76291	0.0057288	0.0114747
TNIP1	5551.82	-0.165866	0.0307651	-5.39136	6.99248e-08	3.19963e-07
ATP2B4	4545.65	-0.569539	0.085557	-6.65684	2.79785e-11	1.95199e-10
ITPK1	5501.85	0.0505444	0.047929	1.05457	0.291622	0.382801
CDKN1A	5378.74	-0.328233	0.092226	-3.559	0.000372264	0.000941674
CCT5	5493.03	0.215351	0.0400002	5.38377	7.29435e-08	3.33229e-07
DDX23	5473.08	-0.00835534	0.0229607	-0.363897	0.715935	0.807867
PTGR1	5363.5	0.262756	0.0841724	3.12164	0.00179846	0.0039997
TRIM44	5394.96	0.0647133	0.0354468	1.82565	0.0679037	0.106087
COX7A2	5933.42	0.215359	0.0551173	3.90729	9.33371e-05	0.000261749
CNTNAP2	5562.92	0.417943	0.105759	3.95183	7.75551e-05	0.000220859
SPG21	5669.66	0.178451	0.0322828	5.52773	3.244e-08	1.56446e-07
ZFP36L2	4927.92	-0.814718	0.0842054	-9.67536	3.83748e-22	6.59067e-21
GNAQ	5356.77	0.105299	0.0324965	3.2403	0.00119403	0.002761
SCAF11	5274.15	0.000753464	0.0401656	0.0187589	0.985033	0.996423
ZBTB16	5664.98	0.296847	0.0734498	4.04149	5.31134e-05	0.000155807
MAN1B1	5751.58	0.0630526	0.044249	1.42495	0.154172	0.219091
SPIN1	5206.2	0.00362272	0.0368002	0.098443	0.921581	0.973046
PPP6R2	5730.84	0.235431	0.0373378	6.30544	2.87384e-10	1.78634e-09
CALCOCO1	5316.67	-0.0576974	0.0320449	-1.80052	0.0717786	0.111453
UBE2R2	5604.42	0.168269	0.0240515	6.9962	2.62992e-12	2.08225e-11
TEX261	5438.89	0.195601	0.0254695	7.6798	1.59338e-14	1.58955e-13
TMEM63A	5334.63	-0.118307	0.0652668	-1.81266	0.0698842	0.10885
ADAMTS1	5210.79	-0.475872	0.109956	-4.32784	1.50581e-05	4.82062e-05
SMARCA1	5130.85	0.0909308	0.0640246	1.42025	0.155535	0.220803
NDUFS8	6095.84	0.163174	0.0700102	2.33072	0.0197682	0.0350949
TCF25	5539.64	0.114776	0.0387314	2.96338	0.00304278	0.00646321
CAT	5097.27	0.11564	0.0436263	2.65069	0.00803265	0.0156019
SCRIB	5727.98	0.22616	0.0519942	4.34971	1.3632e-05	4.38932e-05
YKT6	5643.55	0.120583	0.0333993	3.61034	0.000305797	0.000785673
SLC9A3R1	5437.98	0.14288	0.0485493	2.943	0.00325049	0.006862
ESYT2	5199.72	-0.0655243	0.0339588	-1.92952	0.0536662	0.0859134
DIAPH1	5460.31	-0.0701525	0.0422843	-1.65907	0.0971026	0.145728
CDC42BPB	5036.54	0.0712448	0.062788	1.13469	0.256506	0.342711
ABAT	5449.25	0.507612	0.0760191	6.67743	2.43175e-11	1.71003e-10
WDTC1	5292.61	0.104975	0.0271521	3.86617	0.000110558	0.000306688
ZNF638	5458.89	0.108008	0.0250929	4.30433	1.67496e-05	5.32625e-05
BCL2L1	5642.78	0.151101	0.0374945	4.02996	5.57869e-05	0.000162766
GABARAPL2	5522.46	0.133554	0.0379709	3.51726	0.000436019	0.00109133
ATP8A1	5496.86	0.291703	0.0611062	4.77371	1.80866e-06	6.69632e-06
ERP44	5554.86	0.139044	0.0352143	3.94852	7.86356e-05	0.000223655
LY6E	5695.37	-0.550782	0.07912	-6.96135	3.37035e-12	2.63954e-11
EIF3M	5604.57	0.140992	0.0313913	4.49143	7.07477e-06	2.38968e-05
SCCPDH	5510.8	0.192866	0.0385814	4.99895	5.76436e-07	2.29737e-06
TEX264	5781.25	0.225033	0.0556919	4.04067	5.32986e-05	0.000156256
RBCK1	5706.99	0.092892	0.0374595	2.47979	0.0131458	0.024339
PPP4R3B	5284.77	0.106646	0.0324448	3.287	0.0010126	0.00237643
CTBP1	5696.87	0.199142	0.0363332	5.481	4.22929e-08	2.00637e-07
S100A10	5673.01	-0.179147	0.0941747	-1.90228	0.0571344	0.0908048
BNIP3	5661.65	0.400031	0.0452925	8.83217	1.02663e-18	1.42233e-17
CLIP1	5158.8	0.0812738	0.0484963	1.67588	0.0937625	0.141322
CORO2A	5391.83	0.279874	0.0523026	5.35105	8.74463e-08	3.94673e-07
SUN1	5374.61	0.0684677	0.0343462	1.99346	0.0462113	0.0750726
BIRC6	5133.9	-0.0138407	0.057079	-0.242483	0.808406	0.887191
OSBP	5298.39	0.137539	0.0339701	4.04882	5.14755e-05	0.000151253
ETF1	5254.09	-0.0204297	0.0274187	-0.745102	0.45621	0.560042
NECAB3	5790.93	0.354992	0.0525471	6.75569	1.42154e-11	1.02744e-10
LRRC8A	5196.01	0.0991525	0.0349702	2.83534	0.00457768	0.00936343
CHD2	5348.67	0.0606095	0.0348951	1.7369	0.0824044	0.126005
FUCA1	5328.77	0.101235	0.0460591	2.19794	0.0279537	0.047933
MTA2	5476.02	0.119115	0.0258772	4.6031	4.16252e-06	1.45647e-05
CSNK1A1	5166.69	0.0286048	0.0450207	0.635369	0.525188	0.629109
UBE2L3	5533.37	0.155049	0.0334401	4.63662	3.54158e-06	1.25383e-05
GALNT1	5375.33	0.164163	0.0416893	3.93778	8.22378e-05	0.000233071
EIF2AK4	5305.89	0.220873	0.039749	5.55669	2.74942e-08	1.34087e-07
PPP6R3	5401.28	0.0410471	0.0252355	1.62656	0.10383	0.154725
SHROOM1	5480.12	0.159428	0.0844115	1.88869	0.0589327	0.0933433
ZNF106	4999.82	0.0101374	0.0627299	0.161603	0.871618	0.938077
DHX30	5457	0.1473	0.0252794	5.82686	5.6481e-09	3.00405e-08
MYADM	4965.14	-0.423016	0.0624362	-6.77518	1.24248e-11	9.08805e-11
NEU1	5264.1	0.117807	0.0868025	1.35719	0.174721	0.244497
PDXK	5552.33	0.0251525	0.0432546	0.581499	0.560904	0.66434
UGGT1	5191.42	0.0843349	0.0503102	1.6763	0.09368	0.141208
AP2A2	5474.02	0.135846	0.0268012	5.06865	4.00639e-07	1.63896e-06
INTS11	5705.08	0.184159	0.0400654	4.59647	4.29705e-06	1.50085e-05
GRAMD1A	5589.91	0.299864	0.0413073	7.25935	3.88958e-13	3.34892e-12
TSC2	5355.37	0.141718	0.0310409	4.56554	4.9822e-06	1.72593e-05
TFG	5420.36	0.171253	0.0285927	5.9894	2.10623e-09	1.17607e-08
SNX3	5204.78	-0.0736498	0.0402066	-1.83178	0.0669837	0.104826
SLC30A9	5303.78	0.174984	0.0333332	5.24956	1.52461e-07	6.64779e-07
SCAF1	5512.43	0.196161	0.0363158	5.40154	6.60712e-08	3.03613e-07
YIPF6	5281.98	0.191547	0.0303578	6.30966	2.79654e-10	1.74107e-09
ZNF704	5238.75	-0.0717629	0.0495847	-1.44728	0.147819	0.210996
CDC42SE1	5303.89	0.167803	0.0374766	4.47753	7.55112e-06	2.5387e-05
SGTA	5622.22	0.181463	0.0423161	4.28827	1.80073e-05	5.7011e-05
TC2N	5372.22	0.126383	0.0515432	2.45197	0.0142075	0.0261181
IRS2	5382.82	0.244823	0.0827531	2.95848	0.00309164	0.00655643
ARF5	5671.06	0.148232	0.0479754	3.08976	0.00200318	0.00441669
TRIR	5907.48	0.0835962	0.0592895	1.40997	0.15855	0.224532
AFTPH	5295.27	0.21761	0.0352998	6.16463	7.0649e-10	4.19611e-09
UQCRQ	5982.34	0.168243	0.0706182	2.38243	0.0171989	0.0309792
WIPI2	5517.12	0.117276	0.0322506	3.6364	0.000276471	0.00071637
GPD1L	4794.9	-0.0610432	0.0558935	-1.09214	0.274774	0.363672
IGSF8	5584.73	0.325316	0.0463132	7.02427	2.15196e-12	1.72272e-11
RBBP4	5142.31	0.170278	0.0408088	4.17259	3.01161e-05	9.19138e-05
PLEKHH1	5415.92	0.523407	0.0766625	6.82742	8.6453e-12	6.45122e-11
GSE1	5254.5	0.339228	0.0461386	7.35238	1.94715e-13	1.7379e-12
PAK2	5218.67	-0.000164414	0.0326872	-0.00502993	0.995987	0.998548
MTOR	5298.08	0.28906	0.0529909	5.45489	4.90022e-08	2.30224e-07
PPL	5050.83	-0.0313743	0.0581217	-0.539803	0.589333	0.691706
KDM2A	5219.12	-0.0696903	0.0290248	-2.40106	0.0163476	0.0296238
TMEM127	5103.29	-0.0390206	0.0208112	-1.87498	0.0607957	0.0960599
LSS	5306.81	0.296349	0.0477738	6.20317	5.53386e-10	3.32321e-09
FOXP1	5668.26	0.1081	0.0475621	2.27283	0.0230367	0.0403644
PRCP	5222.26	-0.105583	0.0288672	-3.65755	0.000254638	0.000663768
SNX19	5074.02	0.037731	0.033035	1.14215	0.253392	0.339242
XPOT	5340.97	0.206197	0.0412622	4.99725	5.8154e-07	2.3163e-06
LUC7L3	5546.49	0.130917	0.0421111	3.10886	0.00187811	0.00416259
TMEM14C	5175.37	0.0800359	0.0377825	2.11833	0.034147	0.0572533
TUBA1A	4972.98	-0.556759	0.0726392	-7.66472	1.79229e-14	1.77887e-13
AK2	5408.64	0.10227	0.0250635	4.08042	4.49538e-05	0.000133437
NDUFB11	5839.63	0.100503	0.0634974	1.58279	0.11347	0.167452
EXT2	5175.82	0.0778659	0.0276984	2.81121	0.00493563	0.0100261
DAP3	5390.08	0.158703	0.029159	5.44267	5.24892e-08	2.45365e-07
USP5	5297.63	0.116391	0.037679	3.08903	0.00200813	0.00442661
MARK2	5291.5	0.165874	0.0289467	5.7303	1.0025e-08	5.1657e-08
YAP1	4760.78	-0.221015	0.0470689	-4.69557	2.65868e-06	9.59555e-06
PCBD1	5659.39	0.341472	0.0476146	7.17157	7.41412e-13	6.1974e-12
SRC	5246.9	0.0850831	0.0430276	1.97741	0.0479953	0.0776925
VAMP2	5382.1	0.0438751	0.0480628	0.912872	0.36131	0.459247
FAM162A	5684.09	0.275554	0.0616542	4.46936	7.84558e-06	2.63044e-05
TTC37	5032.06	0.138841	0.0489309	2.83749	0.00454693	0.00930534
NXF1	5425.13	0.125584	0.0385212	3.26012	0.00111365	0.00258926
PNRC1	5160.83	-0.103849	0.0418135	-2.48363	0.013005	0.0241022
CSNK2A1	5201.03	0.107844	0.0263009	4.1004	4.12432e-05	0.000123174
FAM83H	5551.71	0.314948	0.0550659	5.71946	1.06861e-08	5.48744e-08
CD2AP	5189.02	0.311921	0.0498161	6.26145	3.81422e-10	2.33513e-09
SLC2A4RG	5602.54	0.292917	0.0554803	5.27965	1.29428e-07	5.71061e-07
PCM1	4958.64	-0.119529	0.044114	-2.70954	0.0067377	0.0133041
SMARCA5	5048.08	-0.00309169	0.0373722	-0.082727	0.934069	0.980932
DUSP3	4819.18	-0.114949	0.0384589	-2.98887	0.00280015	0.00599026
PSME2	5652.78	-0.216436	0.0536081	-4.03737	5.40539e-05	0.000158137
PARP10	5585.03	-0.245564	0.0735957	-3.33667	0.000847895	0.00201586
DSC2	5188.03	0.424845	0.0705523	6.02171	1.72589e-09	9.74304e-09
SAMD4B	5194.57	0.116141	0.0248687	4.67016	3.00965e-06	1.07824e-05
SEC11A	5370.34	0.136456	0.0306715	4.44895	8.62913e-06	2.87044e-05
NDUFB4	5492.92	0.382574	0.0463793	8.24881	1.5998e-16	1.88428e-15
ALDH1A1	4769.47	-0.327437	0.134878	-2.42765	0.0151969	0.0277477
PPP1R7	5436.38	0.167697	0.0492044	3.40818	0.000653984	0.00158736
ALDH2	5105.51	-0.0917758	0.0887111	-1.03455	0.300881	0.392943
ABCA2	5271.88	0.143678	0.0481779	2.98223	0.00286158	0.00611028
RIC8A	5170.12	0.0947741	0.0213795	4.43293	9.29598e-06	3.07599e-05
DVL3	5179.26	0.0930838	0.0248728	3.74239	0.000182279	0.000487001
SUGP2	5428.18	0.233935	0.0357313	6.54705	5.86856e-11	3.94604e-10
SKI	5070.51	-0.0109696	0.035027	-0.313175	0.754148	0.841381
COX5B	5803.9	0.212728	0.0675482	3.14928	0.00163672	0.00366762
ERBIN	5053.67	0.0802036	0.047331	1.69453	0.0901655	0.136438
KMT2C	5072.42	-0.0138325	0.0601587	-0.229933	0.818144	0.895477
NDUFB10	5784.04	0.199644	0.0609845	3.27369	0.00106155	0.00247995
DCTN2	5305.51	0.104837	0.0289317	3.62359	0.000290547	0.000749258
EDEM3	5262.05	0.348018	0.0647156	5.37765	7.54648e-08	3.4378e-07
SAFB	5415.17	0.137181	0.0298526	4.59528	4.32176e-06	1.50867e-05
SPRYD3	5094.92	-0.018893	0.0319567	-0.591208	0.554381	0.658294
CALCOCO2	5034.09	-0.0239249	0.0214445	-1.11566	0.264566	0.351931
HIPK3	4933.6	-0.0996254	0.0424406	-2.34741	0.0189046	0.0337244
IK	5236.52	0.0107091	0.0242458	0.441687	0.658716	0.757185
AKAP9	5070.46	0.0795531	0.0591949	1.34392	0.178975	0.249678
ARHGAP6	5151.02	0.263735	0.0524267	5.03055	4.89081e-07	1.97425e-06
STRN4	5254.5	0.245471	0.0285005	8.61287	7.12549e-18	9.33449e-17
IGFBP3	5077.43	-0.556275	0.0823193	-6.75753	1.40365e-11	1.01526e-10
VASP	5206.6	0.056663	0.0429638	1.31885	0.187218	0.259783
MOGS	5378.27	0.265544	0.0353605	7.50961	5.93059e-14	5.57152e-13
INSR	5110.12	0.00803939	0.0388102	0.207146	0.835896	0.909168
CCNL2	5695.91	0.193978	0.070647	2.74573	0.00603762	0.0120499
CKAP5	5025.97	0.138943	0.038355	3.62254	0.000291719	0.00075218
RALGAPB	5001.74	0.129519	0.0410674	3.15381	0.00161153	0.00361865
TRIM56	5016.31	-0.104179	0.0319499	-3.26071	0.00111132	0.00258477
PTPRA	5066.27	0.0545185	0.0205533	2.65255	0.00798868	0.0155273
LONP1	5381.97	0.155283	0.0389327	3.98851	6.64905e-05	0.000191589
SYNE2	4901.17	-0.260965	0.058902	-4.43049	9.40204e-06	3.1095e-05
ARMCX3	5095.76	0.18179	0.0326506	5.56773	2.58074e-08	1.26303e-07
LYPLA1	5371.94	0.315716	0.0606258	5.20762	1.91279e-07	8.21457e-07
YIPF1	5391.87	0.270113	0.0523574	5.15903	2.48235e-07	1.0476e-06
GADD45B	5266.2	-0.524248	0.109878	-4.7712	1.83136e-06	6.77395e-06
TOP1	5115.75	0.192367	0.0401455	4.79173	1.65345e-06	6.15443e-06
ZNF146	5182.93	0.179913	0.0379687	4.73845	2.15359e-06	7.88949e-06
CNPY3	5597.15	0.131527	0.0597055	2.20292	0.0276003	0.0473895
SMAD4	5074.73	0.143244	0.0345326	4.1481	3.35248e-05	0.000101585
CDV3	5132.53	-0.131238	0.0319917	-4.10225	4.09159e-05	0.00012229
URI1	5253.16	0.180077	0.0350542	5.1371	2.79015e-07	1.16813e-06
GLMP	5134.1	0.233679	0.0471691	4.95408	7.26741e-07	2.85241e-06
PLAT	4535.93	-0.489326	0.128695	-3.80223	0.0001434	0.000390568
PRAC1	5906.42	0.419322	0.0943398	4.44481	8.79715e-06	2.92284e-05
SLMAP	4510.74	-0.176542	0.0462059	-3.82078	0.000133032	0.000363958
TMEM259	5316.26	0.203237	0.0369381	5.5021	3.75284e-08	1.79211e-07
PGD	5188.34	0.167132	0.039366	4.24558	2.18027e-05	6.81637e-05
KMT2D	4884.63	0.0491299	0.0639957	0.767705	0.442662	0.546162
KLF3	4932.76	0.0417377	0.0434685	0.960182	0.336963	0.432988
CAPZA2	4856.65	-0.051282	0.0325421	-1.57586	0.115057	0.169524
MOB1A	4845.5	-0.154153	0.030369	-5.07601	3.85436e-07	1.58241e-06
TNS2	4973.78	-0.173335	0.0490069	-3.53694	0.000404791	0.00101775
SETD5	5035.35	0.0821366	0.0396867	2.06963	0.0384874	0.0637088
MMP2	4879.41	-0.977061	0.0750952	-13.011	1.05995e-38	3.47839e-37
UFC1	5342.46	0.144724	0.0411884	3.5137	0.000441911	0.00110483
DDX1	5072.22	0.115251	0.0222091	5.18936	2.11023e-07	9.00496e-07
BLCAP	5211.21	0.0403838	0.0357557	1.12943	0.258715	0.345112
SLC37A1	5220.48	0.131672	0.0593038	2.2203	0.0263986	0.0455831
MAN2B2	5044.73	0.127294	0.0433791	2.93447	0.00334121	0.00703958
RTCB	5134.48	0.0999862	0.0325749	3.06943	0.0021447	0.00469474
ETS2	4622.66	-0.740086	0.0800364	-9.24688	2.31151e-20	3.56191e-19
HNRNPH2	5104.16	0.0997448	0.0267392	3.73029	0.00019126	0.000508974
WWP1	5147.15	0.114538	0.049277	2.32436	0.020106	0.0356394
MARS1	5130.21	0.165381	0.0299527	5.5214	3.36301e-08	1.61904e-07
ASH1L	4789.58	-0.0730001	0.0590647	-1.23593	0.216483	0.295366
MFSD10	5520.73	0.17453	0.0567531	3.07524	0.00210331	0.00461657
H1-10	5469.47	0.101203	0.0544199	1.85968	0.0629313	0.0991689
KDM5B	5027.83	0.12302	0.0381726	3.22273	0.00126974	0.00291978
PPP1R15A	4931.64	-0.472135	0.0820755	-5.75244	8.79634e-09	4.55666e-08
PRRC1	5036.03	0.174813	0.041411	4.22141	2.42774e-05	7.52847e-05
TBCD	5261.97	0.170302	0.0337919	5.03974	4.66167e-07	1.88723e-06
PI4KB	5076.24	0.0828086	0.0233276	3.54981	0.000385512	0.000972913
MSL1	5183.59	0.106846	0.0312252	3.42178	0.000622131	0.00151476
SPOP	4877.29	0.0538624	0.0255144	2.11106	0.0347671	0.0582049
FNBP1L	5029.03	0.249501	0.0496327	5.02696	4.98323e-07	2.00948e-06
NDUFS1	4856.26	0.16334	0.0349587	4.67236	2.97765e-06	1.06815e-05
APOE	5717.55	-1.10283	0.0996781	-11.0639	1.87687e-28	4.39733e-27
ICMT	5015.81	0.148313	0.0246713	6.01156	1.8375e-09	1.03402e-08
AP2S1	5608.36	0.15222	0.0727261	2.09305	0.0363445	0.0605472
CYCS	5182.88	0.16011	0.0438867	3.64827	0.000264017	0.000686198
ELF3	4877.61	-0.533879	0.0891545	-5.98825	2.12115e-09	1.18406e-08
PPP2R5C	4928.29	-0.0394666	0.0235301	-1.67728	0.0934882	0.140981
TCIM	4990.06	-0.25329	0.113167	-2.2382	0.0252082	0.0437213
STK25	5237.21	0.12737	0.033092	3.84896	0.000118622	0.000327288
TNFRSF1A	5057.34	-0.224949	0.0398884	-5.63946	1.70586e-08	8.55477e-08
DCTN4	4993.72	0.191138	0.0273412	6.99086	2.73216e-12	2.16144e-11
WTAP	5159.53	0.0868737	0.0350848	2.47611	0.0132823	0.0245578
CPSF7	5039.44	0.165283	0.0251278	6.57769	4.7782e-11	3.24761e-10
TMEM131	4863.94	0.118965	0.0402218	2.95772	0.0030992	0.00657159
MGRN1	5082.65	0.157669	0.0232115	6.79271	1.1005e-11	8.10429e-11
SUMO1	5158.5	0.132442	0.0297467	4.45233	8.49434e-06	2.82995e-05
SERPINH1	4954.26	-0.204586	0.045187	-4.52754	5.96751e-06	2.04007e-05
PAFAH1B2	4939.47	0.0203582	0.0264788	0.768848	0.441983	0.545665
SRP68	5010.13	0.110305	0.0211359	5.21884	1.8005e-07	7.75801e-07
GNE	5036.48	0.344248	0.0752299	4.57594	4.74078e-06	1.64757e-05
COTL1	5241.94	-0.299127	0.062934	-4.75303	2.00393e-06	7.37726e-06
PCMTD1	5017.76	0.137487	0.0430277	3.19532	0.00139676	0.00317998
NRBP1	4960.74	-0.0651141	0.0242899	-2.6807	0.00734679	0.0143989
POLR1D	5312.11	0.168564	0.0373885	4.50845	6.53041e-06	2.21849e-05
SCOC	5074.48	0.305567	0.0378167	8.08021	6.46534e-16	7.3145e-15
OSBPL9	4891.52	0.140205	0.0381726	3.67293	0.000239783	0.0006279
SOCS3	4518.23	-1.14414	0.126583	-9.03865	1.58615e-19	2.32473e-18
AGAP3	5294.8	0.0958733	0.0418913	2.28862	0.0221014	0.0388689
UBXN1	5376.21	-0.00822531	0.0546843	-0.150415	0.880438	0.944336
PHC2	5055.23	-0.0205914	0.0304094	-0.677138	0.498319	0.603262
TECR	5097.01	0.134037	0.0513453	2.61051	0.00904072	0.0173558
EEF1A2	5580.12	0.103507	0.162532	0.636841	0.524228	0.628114
SUMO3	5038.7	0.0665871	0.0264804	2.51458	0.0119174	0.0222708
RETSAT	4855.31	0.180892	0.0391982	4.61482	3.9344e-06	1.38286e-05
IFT57	5013.24	0.192488	0.0589231	3.26677	0.00108783	0.00253679
APPL2	4984.37	0.13775	0.0424911	3.24186	0.00118753	0.00274793
COLEC12	5229.12	0.393931	0.075814	5.19602	2.03596e-07	8.71285e-07
UBR5	4793.11	-0.0925681	0.0625279	-1.48043	0.138759	0.199711
SDC3	4631.01	-0.374485	0.0470988	-7.95105	1.84942e-15	1.99727e-14
DDAH2	5311.51	0.159575	0.054843	2.90967	0.00361805	0.00757241
MMP7	4948.45	-1.40752	0.137595	-10.2294	1.46433e-24	2.85156e-23
LDB1	4993.31	-0.0327071	0.0313332	-1.04385	0.296557	0.388389
ATF6B	4981.29	0.153703	0.0270414	5.68399	1.31587e-08	6.67975e-08
CUL4A	4891.33	0.213235	0.0273698	7.79088	6.65448e-15	6.87783e-14
TLK1	5021.56	0.247755	0.0437858	5.65833	1.5285e-08	7.70693e-08
ABHD14B	5276.95	0.175099	0.0541506	3.23355	0.00122262	0.0028201
UBE3C	4818.72	0.102831	0.0387302	2.65506	0.00792935	0.0154274
FUBP1	4970	0.125484	0.0320252	3.91827	8.91854e-05	0.000251082
DDI2	4970.85	0.257089	0.0383018	6.7122	1.91711e-11	1.3609e-10
ARHGEF26	5373.72	0.354413	0.070095	5.05618	4.2774e-07	1.74106e-06
EMP2	4918.03	0.120804	0.0544746	2.21762	0.0265807	0.0458448
RAB4A	4957.87	0.190113	0.0348766	5.45101	5.00839e-08	2.34797e-07
NEK9	4797.43	0.0462911	0.0273171	1.69458	0.0901544	0.136432
SELENBP1	5054.51	-0.104795	0.0663418	-1.57963	0.114192	0.168427
TOMM70	4981.53	0.159825	0.02888	5.5341	3.12825e-08	1.51097e-07
MEF2D	4786.89	-0.0764498	0.0331875	-2.30357	0.0212467	0.0374978
ACSM1	5389.16	0.62507	0.150232	4.16071	3.17264e-05	9.65563e-05
ATP13A1	5141.46	0.210866	0.0350352	6.01869	1.75829e-09	9.91448e-09
IFNGR1	4813.77	-0.0324417	0.0416483	-0.778945	0.436012	0.539322
BRD4	4938.34	0.0441399	0.0272338	1.62078	0.105066	0.156352
OTUB1	5146.33	0.107099	0.0408628	2.62094	0.00876889	0.0168922
MSI2	4791.35	0.0966404	0.0387384	2.49469	0.0126065	0.0234417
MYH7	699.277	0.24131	0.366384	0.658625	0.510137	0.614901
GADD45G	5648.12	-0.0242892	0.114947	-0.211307	0.832648	0.906648
PAF1	5144.05	0.064044	0.0428481	1.49467	0.135	0.194987
TTYH3	5019.89	0.0936909	0.0519536	1.80336	0.0713323	0.110875
NOC2L	5108.16	0.197442	0.0332852	5.93184	2.99565e-09	1.64955e-08
GP2	4719.2	0.107771	0.182417	0.590793	0.554659	0.658504
RASSF3	4980.74	0.23687	0.0640319	3.69926	0.000216233	0.000570677
PTPRS	4650.96	0.0485004	0.0516642	0.938761	0.347854	0.444899
MFGE8	4850.61	-0.657532	0.0684055	-9.61227	7.09698e-22	1.19569e-20
HMGCS2	4920.28	0.107788	0.152712	0.70582	0.4803	0.58496
SRF	4651.82	-0.236655	0.0426134	-5.55355	2.79932e-08	1.36418e-07
ATRX	4625.19	-0.0301981	0.0504263	-0.598855	0.549269	0.653139
MAP3K11	5162.31	0.0599049	0.0388099	1.54355	0.122698	0.179413
HSPB8	3934.68	-0.417066	0.112256	-3.71531	0.000202957	0.000537826
SRSF8	4995.64	0.214625	0.0289172	7.42204	1.15327e-13	1.05099e-12
GPBP1	4931.84	0.0588652	0.0277845	2.11864	0.0341211	0.0572149
HDAC2	4888.71	0.117717	0.0422317	2.7874	0.00531329	0.0107173
SMG1	4716.14	-0.076746	0.0520247	-1.47518	0.140163	0.201549
RHOT2	5253.29	0.152679	0.0495459	3.08157	0.00205914	0.00452728
SETD2	4695.6	0.0529532	0.0383662	1.3802	0.167524	0.235677
TNPO2	4895.46	0.146344	0.0258347	5.66461	1.47358e-08	7.44349e-08
MANF	5225.71	0.217755	0.0552778	3.93929	8.17217e-05	0.000231709
KIF13B	4704.36	0.256118	0.0623987	4.10454	4.05128e-05	0.000121159
ZFR	4617.64	0.0825419	0.0338702	2.437	0.0148095	0.0271215
ARAF	4920.73	-0.0006345	0.0373791	-0.0169747	0.986457	0.996557
SIPA1L3	4912.61	0.277275	0.0468949	5.91269	3.36574e-09	1.84293e-08
KEAP1	5002.08	0.161699	0.0324573	4.98189	6.29657e-07	2.49622e-06
SORT1	4460.83	-0.0404325	0.0418477	-0.966183	0.333953	0.429714
SFTPA2	5179.65	-0.203004	0.162994	-1.24547	0.212958	0.290985
NDUFA10	5120.37	0.132741	0.0338074	3.92637	8.62366e-05	0.000243167
RBPJ	4737.64	-0.0282838	0.0321958	-0.878493	0.379676	0.479403
POLR2L	5355.9	0.0182113	0.0652206	0.279226	0.780071	0.864121
EPHB4	4736.93	-0.105804	0.0586554	-1.80382	0.0712599	0.11078
[truncated: 17,939 more rows]
