# Supplementary material for: A novel lysosome-related gene signature coupled with gleason score for prognosis prediction in prostate cancer
Source: Front Genet. 2023 Mar 30;14:1135365. doi: 10.3389/fgene.2023.1135365 (PMC10098196; doi:10.3389/fgene.2023.1135365)
Supplement: Supplementary file 6 [file Table6.XLS]

## Sheet: The baseline of external valida
	PFI	PFI.time	gleason_score	NCF1	IFI30	riskscore
ICGC_PCA001_T01	1	27.2	7	1.08889	7.62719	10.5214
ICGC_PCA003_T01	1	7.7	9	1.14787	8.23956	12.4289
ICGC_PCA004_T01	1	0.5	7	0.790586	7.36364	10.2338
ICGC_PCA006_T01	1	4.4	7	1.28276	7.82509	10.7253
ICGC_PCA008_T01	0	73.1	7	1.87017	7.18292	10.5527
ICGC_PCA009_T01	0	76	7	1.19526	7.42152	10.4333
ICGC_PCA010_T01	0	48.1	7	2.27225	7.6618	11.0192
ICGC_PCA011_T01	0	61.4	7	1.80127	8.82495	11.5702
ICGC_PCA012_T01	0	48.6	7	0.58567	6.92922	9.87489
ICGC_PCA014_T01	0	60.7	7	0.644063	7.43341	10.2193
ICGC_PCA015_T01	0	6.1	7	1.63567	8.94721	11.5814
ICGC_PCA021_T01	0	48.3	7	1.81472	8.35349	11.2755
ICGC_PCA025_T01	0	6.7	7	1.06045	7.61027	10.4992
ICGC_PCA026_T01	0	71.2	6	0.666097	6.11944	8.64479
ICGC_PCA027_T02	1	23	7	0.579462	7.80312	10.4286
ICGC_PCA028_T01	0	60.7	7	1.2392	7.86084	10.7306
ICGC_PCA030_T01	0	14.1	7	0.644457	8.44129	10.861
ICGC_PCA031_T01	1	1.7	7	1.76342	8.52334	11.363
ICGC_PCA032_T01	0	60.9	7	0.999317	8.95449	11.3303
ICGC_PCA033_T01	1	37.1	7	0.31006	7.3164	10.0105
ICGC_PCA034_T01	0	48.8	7	0.869213	7.3088	10.2305
ICGC_PCA035_T01	0	36	7	0.65396	7.56749	10.3086
ICGC_PCA037_T01	0	34.5	7	0.648922	7.21104	10.0797
ICGC_PCA038_T01	0	51.4	7	0.54511	6.58417	9.63896
ICGC_PCA039_T01	0	1.4	7	0.386905	6.12905	9.28567
ICGC_PCA041_T01	1	1.2	9	1.62399	8.99331	13.1001
ICGC_PCA044_T01	1	3.4	7	0.173346	6.34906	9.33986
ICGC_PCA049_T01	0	36.5	6	0.912988	7.69022	9.74385
ICGC_PCA056_T01	0	35.6	7	0.91667	7.00018	10.0531
ICGC_PCA057_T01	0	63	7	0.420556	7.29955	10.0442
ICGC_PCA058_T01	0	72.6	7	0.593156	7.62592	10.3213
ICGC_PCA059_T01	0	24.7	7	0.24747	6.1016	9.21215
ICGC_PCA061_T01	0	73	7	0.383739	6.16626	9.30809
ICGC_PCA062_T01	0	60.3	7	0.621603	6.98134	9.9225
ICGC_PCA064_T01	0	36.2	6	1.03484	7.97271	9.97263
ICGC_PCA069_T01	0	37.4	7	0.397445	7.07751	9.89361
ICGC_PCA070_T01	0	72.5	7	0.625803	6.91156	9.87978
ICGC_PCA071_T01	1	13.2	7	0.644555	8.80576	11.093
ICGC_PCA072_T01	0	50	7	0.661885	6.54637	9.66184
ICGC_PCA084_T01	0	24.8	9	1.10398	9.06494	12.9366
ICGC_PCA090_T01	0	48.7	7	2.04608	8.82434	11.6682
ICGC_PCA091_T01	0	49.1	7	1.16249	8.21144	10.9229
ICGC_PCA092_T01	0	36.8	6	1.8074	7.74178	10.1362
ICGC_PCA093_T01	0	25.6	7	0.924278	7.61017	10.4444
ICGC_PCA094_T01	0	26.7	7	0.267993	6.91147	9.73589
ICGC_PCA095_T01	0	38.9	6	0.837161	8.31214	10.1092
ICGC_PCA096_T01	0	49	6	1.76374	7.95505	10.2544
ICGC_PCA099_T01	0	11.8	9	2.27441	8.32709	12.9375
ICGC_PCA100_T01	1	8.1	7	0.741045	7.71928	10.4402
ICGC_PCA105_T01	1	18.3	7	1.5477	7.6875	10.7443
ICGC_PCA106_T01	0	37.8	7	2.54647	9.2024	12.11
ICGC_PCA110_T01	0	49.1	6	1.88794	8.51165	10.6586
ICGC_PCA111_T01	0	37.4	7	0.938867	7.49913	10.3796
ICGC_PCA112_T01	1	11.3	7	1.24266	9.1064	11.5248
ICGC_PCA113_T01	1	0.8	9	1.41851	8.66102	12.806
ICGC_PCA118_T01	0	36.4	6	1.38612	8.49694	10.4475
ICGC_PCA124_T01	0	24.6	7	0.922345	7.9615	10.6673
ICGC_PCA125_T01	1	1.1	9	1.86958	9.53068	13.5408
ICGC_PCA127_T01	0	24.8	7	0.888265	8.64019	11.0856
ICGC_PCA128_T01	0	45.2	7	1.13529	8.38301	11.0212
ICGC_PCA134_T01	0	72.8	7	0.394637	6.67062	9.6335
ICGC_PCA138_T01	0	48.7	7	0.655443	7.90283	10.5226
ICGC_PCA139_T01	0	61.8	7	1.59845	8.44103	11.2443
ICGC_PCA144_T01	0	12.7	7	0.989324	7.3729	10.3196
ICGC_PCA145_T01	0	1.1	6	0.797495	7.9936	9.89052
ICGC_PCA148_T01	0	12.7	7	1.1251	7.85699	10.6823
ICGC_PCA155_T01	0	25.8	7	0.204667	6.41992	9.39756
ICGC_PCA156_T01	0	37.3	7	0.688765	6.04899	9.35607
ICGC_PCA158_T01	1	1.6	7	0.692838	7.22092	10.1036
ICGC_PCA159_T01	0	12.6	7	0.451654	7.44801	10.1512
ICGC_PCA161_T01	1	1.3	9	0.971858	7.65277	11.9847
ICGC_PCA162_T01	0	18.1	7	0.708016	8.01688	10.6164
ICGC_PCA168_T01	0	36.3	7	0.495611	6.93857	9.84463
ICGC_PCA169_T01	0	39.6	7	0.203392	6.83857	9.66351
ICGC_PCA170_T01	0	38.3	7	0.468431	6.35126	9.45989
ICGC_PCA172_T01	0	48.1	6	0.321501	7.20931	9.19997
ICGC_PCA175_T01	0	19.5	7	0.439062	6.88913	9.79043
ICGC_PCA176_T01	0	23.9	10	2.1179	8.15663	13.5131
ICGC_PCA184_T01	0	30.5	7	0.82053	7.84294	10.5509
ICGC_PCA187_T01	0	22.8	6	0.440702	6.11508	8.55141
ICGC_PCA192_T01	1	2.1	8	0.969179	7.56741	11.1823
ICGC_PCA198_T01	0	47.1	9	0.804427	7.96414	12.1156
