# Supplementary material for: A novel lysosome-related gene signature coupled with gleason score for prognosis prediction in prostate cancer
Source: Front Genet. 2023 Mar 30;14:1135365. doi: 10.3389/fgene.2023.1135365 (PMC10098196; doi:10.3389/fgene.2023.1135365)
Supplement: Supplementary file 7 [file Table7.XLS]

## Sheet: The baseline of internal valida
	PFI	PFI.time	gleason_score	NCF1	IFI30	riskscore
TCGA-EJ-A46I-01	0	22.2667	7	0.320773	0.272501	5.5314
TCGA-XK-AAJR-01	1	4.36667	7	0.861479	0.172488	5.6851
TCGA-KC-A7F6-01	0	8.76667	7	0.766298	0.213627	5.67303
TCGA-M7-A71Z-01	0	21.4333	7	0.203765	0.105678	5.37818
TCGA-YL-A8SA-01	0	17.0667	8	0.608904	0.20201	6.34936
TCGA-G9-7525-01	0	33.1333	7	0.426962	0	5.40064
TCGA-KK-A6E0-01	1	31.3667	9	0.557091	0	6.94695
TCGA-KK-A8I5-01	0	103.2	7	0.354452	0.579759	5.74051
TCGA-VN-A943-01	0	16.5333	8	0.0487942	0.142087	6.08605
TCGA-G9-7522-01	0	35.9333	7	0.608242	0.0571383	5.50988
TCGA-MG-AAMC-01	0	5.76667	9	0.26135	0.1129	6.89992
TCGA-2A-AAYF-01	0	45.4667	7	0.393306	0.0777899	5.43662
TCGA-KK-A8I8-01	0	32.2333	9	0.912727	0.159629	7.19152
TCGA-KK-A6E1-01	0	73.2667	9	0.351854	0.187008	6.98348
TCGA-HC-7750-01	0	17.4	7	0.660746	0.0494914	5.52612
TCGA-XJ-A83G-01	0	48.7	7	0.580338	0.108759	5.53152
TCGA-EJ-A46F-01	1	7.16667	8	0.460271	0.0471195	6.19102
TCGA-CH-5748-01	0	1.03333	7	0.553754	0.0856966	5.50615
TCGA-EJ-A65J-01	0	15.0333	9	0.745539	0.0371713	7.04637
TCGA-G9-6366-01	0	64.9	7	0.428357	0.0285692	5.41938
TCGA-YL-A8SO-01	0	115.967	9	0.483571	0.80587	7.43033
TCGA-KK-A8IK-01	0	68.4	9	0.628634	0.685178	7.41183
TCGA-H9-A6BY-01	0	3.73333	7	0.112633	0.0347792	5.29642
TCGA-HI-7171-01	1	44.3	9	0.541911	0.0486547	6.97182
TCGA-V1-A8WW-01	0	35.9333	9	0.904966	0.24245	7.24112
TCGA-M7-A720-01	0	12.8	6	0.639603	0.177599	4.85216
TCGA-HC-7080-01	1	29.8	7	0.652142	0.180912	5.60631
TCGA-G9-6361-01	0	47.1667	7	0.306612	0.0298416	5.37125
TCGA-YL-A8SP-01	1	67.8667	9	0.265317	0.125651	6.90963
TCGA-QU-A6IN-01	0	142.133	7	0.424277	0.1125	5.47117
TCGA-KK-A59X-01	1	74.4333	9	0.745625	0.240742	7.17597
TCGA-V1-A9OQ-01	0	12.3667	6	0.535157	0.0531113	4.73094
TCGA-VN-A88K-01	0	25.8667	8	0.439251	0.494774	6.4675
TCGA-ZG-A8QY-01	0	13.4667	9	0.42191	0.430928	7.16689
TCGA-Y6-A8TL-01	0	33.0667	6	0.457016	0.214249	4.80209
TCGA-YL-A9WH-01	0	14.2333	9	0.69439	0.379177	7.24349
TCGA-VN-A88M-01	0	6.3	7	0.48656	0.170694	5.53324
TCGA-HI-7169-01	0	89.4667	7	0.138945	0	5.28486
TCGA-XJ-A83H-01	0	42.6667	7	0.709291	0.297602	5.70356
TCGA-CH-5737-01	0	3.03333	7	0.398679	0.162983	5.49301
TCGA-KK-A8ID-01	0	70.2333	9	0.660746	0.479541	7.29385
TCGA-KK-A6E8-01	0	59	9	0.170053	0.0982848	6.85392
TCGA-G9-6343-01	0	81.6667	7	0.257011	0.0246034	5.34798
TCGA-EJ-8474-01	0	25.5333	8	0.551491	0.291486	6.38323
TCGA-EJ-7325-01	0	35.6667	7	0.509544	0.236707	5.5845
TCGA-2A-A8VT-01	0	45.7667	9	0.907198	0.490365	7.39981
TCGA-YL-A8S8-01	1	22.6333	9	0.774418	0.700528	7.4802
TCGA-XA-A8JR-01	0	12.5333	7	0.843099	0.591775	5.94459
TCGA-HC-7744-01	0	17.7	7	0.361768	0.0434845	5.40211
TCGA-YL-A9WL-01	1	24.6667	9	0.348686	0.307895	7.05915
TCGA-CH-5790-01	0	32.4667	7	0.623024	0.791272	5.9831
TCGA-J4-A6M7-01	0	17.0667	7	0.477574	0.16092	5.52341
TCGA-EJ-A46B-01	0	21.9	8	0.718	0.0549179	6.29959
TCGA-EJ-7314-01	0	38.3333	7	0.473943	0.101785	5.48431
TCGA-G9-6332-01	1	39.3333	7	0.369159	0.081885	5.42952
TCGA-HC-A76X-01	0	5	7	0.294312	0.0565835	5.38333
TCGA-QU-A6IP-01	0	87.3333	6	0.623867	0.383939	4.97717
TCGA-V1-A9OH-01	0	80.1	8	0.663481	0.0518593	6.27573
TCGA-EJ-5512-01	0	57.7667	7	0.567059	0.111566	5.52797
TCGA-HC-7738-01	1	14	7	0.809497	0.197362	5.68004
TCGA-EJ-A65E-01	0	13.9	7	0.603502	0.217355	5.60995
TCGA-G9-A9S7-01	0	24.2667	8	0.884324	0.119954	6.40785
TCGA-HC-A48F-01	0	22.6667	8	0.447949	0.0851527	6.21028
TCGA-HC-7232-01	1	25.5333	9	0.636265	0.0370307	7.00235
TCGA-G9-6338-01	0	67.6	7	0.259423	0.0524159	5.36665
TCGA-KK-A59Y-01	0	65.6	9	0.677801	0.248292	7.15351
TCGA-EJ-7123-01	0	85.7333	7	0.453122	0.0304067	5.43051
TCGA-KK-A6E7-01	1	30.8333	9	0.377512	0.511873	7.20057
TCGA-FC-A8O0-01	0	20.5333	6	0.760774	0.117163	4.86241
TCGA-KK-A6E4-01	0	116.733	7	1.00806	0.246955	5.79143
TCGA-EJ-8472-01	1	6.53333	8	0.622087	0.272979	6.39983
TCGA-FC-A4JI-01	0	29.2333	8	0.439995	0.402286	6.40893
TCGA-HI-7168-01	1	83.5	9	0.592349	0.059909	6.99926
TCGA-HC-8257-01	0	24.2	7	0.76528	0.269273	5.70803
TCGA-ZG-A9L5-01	0	30.2667	9	0.980391	0.410341	7.3783
TCGA-YL-A8SF-01	0	45.7667	8	0.819832	0.389126	6.55325
TCGA-EJ-A7NH-01	0	15.8	7	0.755229	0.135535	5.61887
TCGA-YL-A8SH-01	0	29.1667	7	1.06178	0.249263	5.81449
TCGA-VP-A87D-01	1	39.8	9	0.516116	0.105678	6.99774
TCGA-M7-A722-01	1	18.6333	8	0.286053	0.16337	6.19498
TCGA-EJ-7784-01	0	26.0333	7	0.563451	0.145873	5.54836
TCGA-J4-A83M-01	1	17.3667	7	0.719052	0.505789	5.83999
TCGA-HC-8260-01	0	22.8667	7	0.640899	0.175429	5.5983
TCGA-EJ-5532-01	0	60.9333	7	0.708849	0.104739	5.58062
TCGA-KK-A8IA-01	0	64.3667	9	0.870187	0.325962	7.28029
TCGA-G9-6496-01	0	57.5333	7	0.269871	0.141564	5.42759
TCGA-EJ-A65G-01	0	22.2	8	0.651408	0	6.23787
TCGA-EJ-7115-01	0	89.5667	7	1.10909	0.166715	5.78097
TCGA-M7-A724-01	0	29.6333	8	0.141825	0.151729	6.12959
TCGA-EJ-A7NG-01	0	14.4	7	0.979733	0.330903	5.83347
TCGA-KK-A7AU-01	1	6.9	9	0.34426	0.266037	7.03073
TCGA-KK-A7AQ-01	1	40.5667	7	0.478299	0.184344	5.53861
TCGA-J4-AAU2-01	0	27.5	6	0.498251	0.168642	4.78964
TCGA-V1-A9OT-01	1	9.73333	6	0.420078	0.326537	4.85871
TCGA-2A-A8VX-01	0	45.9333	8	0.135272	0.317536	6.23249
TCGA-EJ-A6RA-01	1	11.7667	8	0.890719	0.0855606	6.38853
TCGA-EJ-7797-01	0	32.7667	7	0.948825	0.276318	5.7863
TCGA-J4-8198-01	0	20.4667	7	0.376957	0.066537	5.42289
TCGA-CH-5752-01	0	31.4333	8	0.537545	0.260507	6.35791
TCGA-EJ-5496-01	0	19.8333	7	0.495797	0.100978	5.49258
TCGA-HC-8259-01	0	30.8	6	0.387804	0.197111	4.76336
TCGA-J9-A52D-01	0	7.06667	9	0.257614	0	6.82656
TCGA-WW-A8ZI-01	0	14.9667	8	0.704164	0.406101	6.51756
TCGA-M7-A721-01	0	13.3333	7	0.931002	0.212134	5.73829
TCGA-KK-A7AY-01	1	37.4667	7	0.624054	0.277628	5.65658
TCGA-YL-A8S9-01	1	33.5333	9	0.111566	0.100978	6.83212
TCGA-EJ-7789-01	0	36.8333	7	0.701327	0.335026	5.72418
TCGA-XJ-A9DQ-01	0	3.03333	6	0.497331	0.0339339	4.70353
TCGA-ZG-A9NI-01	0	4.4	9	0.918539	0.305795	7.28689
TCGA-CH-5765-01	0	23.3333	7	0.380175	0.372395	5.61886
TCGA-KC-A7F5-01	0	3.03333	7	0.379621	0.180148	5.49627
TCGA-KK-A8I6-01	0	22.2667	7	0.866315	0.292664	5.76354
TCGA-XJ-A9DX-01	0	32.4333	9	0.511569	0.323428	7.13451
TCGA-EJ-7782-01	0	38.9	8	1.23223	0.598079	6.85203
TCGA-KK-A8IF-01	1	21.6	7	0.51005	0.213378	5.56986
TCGA-KK-A7AP-01	0	6.53333	9	0.484499	0.47633	7.22095
TCGA-EJ-5525-01	1	18.2	9	0.71563	0.402395	7.26681
TCGA-VN-A88P-01	0	42	7	0.756084	0.129745	5.61553
TCGA-HC-8256-01	0	28.6667	7	0.661476	0.196229	5.61981
TCGA-G9-6336-01	0	68.9333	7	0.562768	0.19333	5.57829
TCGA-CH-5761-01	0	0.933333	9	0.71914	0.336283	7.22614
TCGA-XQ-A8TA-01	1	4.86667	10	0.509747	0.356482	7.90182
TCGA-CH-5768-01	0	24.3667	6	0.674551	0.25544	4.91576
TCGA-J4-8200-01	0	40.6	7	0.772646	0.0875986	5.59536
TCGA-VP-A875-01	0	76.9667	7	0.187008	0.108357	5.37315
TCGA-CH-5791-01	1	13.2	7	1.15653	0.352871	5.91853
TCGA-EJ-5506-01	0	46.0333	8	0.535655	0.0705267	6.23622
TCGA-J4-A83N-01	1	14.4333	7	0.642933	0.693141	5.92864
TCGA-HC-7742-01	0	31.2667	7	0.737341	0	5.52541
TCGA-G9-6494-01	0	59.0333	7	0.572599	0.0761486	5.50765
TCGA-VN-A88Q-01	0	45.5333	8	0.661567	0.489132	6.55328
TCGA-G9-6362-01	0	48.1	7	0.307662	0	5.35268
TCGA-XJ-A83F-01	0	37.5667	7	0.615887	0.132248	5.56076
TCGA-G9-6339-01	1	54.4667	7	0.756511	0.349705	5.7557
TCGA-KK-A8II-01	1	20.8667	9	0.315102	0.420833	7.11753
TCGA-EJ-7330-01	0	6.36667	7	0.991826	0.140779	5.71732
TCGA-VP-A879-01	0	24.2667	9	0.840201	0.0480967	7.09137
TCGA-EJ-5511-01	0	49.2	7	0.561008	0.113167	5.52656
TCGA-YL-A8SJ-01	1	25.0667	9	0.987175	0.543001	7.46546
TCGA-HC-7819-01	0	18.1	8	0.497944	0.11703	6.25066
TCGA-VP-A87H-01	0	22.1	9	0.871922	0.321351	7.27805
TCGA-G9-6385-01	0	27.6667	7	0.579277	0	5.46187
TCGA-V1-A9OF-01	0	39.4667	6	0.487281	0.0989585	4.74087
TCGA-V1-A8X3-01	0	6.73333	7	0.794853	0.351741	5.77241
TCGA-KC-A7FD-01	0	9	7	0.484396	0.362442	5.65442
TCGA-EJ-A8FO-01	0	9.4	7	0.728661	0	5.52192
TCGA-HC-A6HY-01	0	4.46667	7	0.638676	0.238053	5.63727
TCGA-H9-7775-01	0	6.16667	7	0.623305	0.105812	5.54692
TCGA-FC-A6HD-01	0	26.3	7	0.773321	0.133432	5.6248
TCGA-QU-A6IL-01	0	3.23333	7	0.656908	0.341075	5.71017
TCGA-HC-7212-01	0	29	7	1.03365	0.118758	5.72012
TCGA-V1-A9ZK-01	0	46.1	8	0.732226	0.215616	6.40759
TCGA-HC-7820-01	0	24.9	7	0.569005	0.0382957	5.48212
TCGA-HC-8262-01	0	22.6333	8	0.439357	0.212258	6.28772
TCGA-V1-A8WS-01	0	15.8	6	0.434988	0.203013	4.78608
TCGA-EJ-5505-01	0	30.7333	7	0.611456	0.0402612	5.50043
TCGA-2A-AAYU-01	0	20.5	6	0.711759	0	4.76813
TCGA-EJ-5542-01	0	50.4333	7	0.906275	0	5.59332
TCGA-EJ-5504-01	0	47.5667	7	0.910349	0.133169	5.67972
TCGA-G9-6353-01	0	51.4	7	0.264116	0.090447	5.39274
TCGA-KK-A7B1-01	0	35.4333	7	0.753262	0.324119	5.73811
TCGA-G9-6364-01	0	39.9333	7	0.473631	0.244156	5.57481
TCGA-G9-6499-01	0	51.4333	9	0.679964	0.306846	7.19165
TCGA-XK-AAJA-01	0	31	7	0.825948	1.02006	6.2103
TCGA-EJ-A46D-01	0	20.8667	8	0.65526	0.1141	6.31204
TCGA-EJ-8469-01	1	64.1667	9	0.657823	0.706199	7.43694
TCGA-2A-A8W1-01	0	3.73333	7	0.491597	0.195726	5.5512
TCGA-G9-6342-01	0	56.5333	6	0.427392	0.0728604	4.70019
TCGA-CH-5746-01	0	24.3667	7	0.405775	0.188401	5.51204
TCGA-HC-7077-01	0	70.5	6	0.391438	0.0370307	4.66293
TCGA-G9-6363-01	0	45.9333	7	0.427606	0.103128	5.46654
TCGA-ZG-A9ND-01	0	13.6667	9	0.250234	0.413811	7.08698
TCGA-V1-A8MK-01	0	16.9333	6	0.80892	0.16221	4.91043
TCGA-J4-A83K-01	0	10.9333	6	0.586789	0.27274	4.89149
TCGA-ZG-A8QX-01	0	14.7333	6	1.31817	0.393746	5.26252
TCGA-HC-7752-01	0	26.0667	7	0.180657	0	5.30162
TCGA-VP-A87B-01	1	82.4333	8	0.789854	0.230203	6.44005
TCGA-XK-AAK1-01	0	32.6333	7	0.37629	0	5.38027
TCGA-2A-A8VO-01	0	56.7	6	0.425674	0.311154	4.85117
TCGA-KC-A4BR-01	1	34.0667	9	1.13606	0.431249	7.45419
TCGA-EJ-5515-01	0	61.0667	7	0.501821	0.0874628	5.4864
TCGA-2A-A8W3-01	1	6.6	9	0.77804	0.111833	7.10695
TCGA-G9-6378-01	0	38.5	7	0.697151	0.0391384	5.53417
TCGA-EJ-7312-01	0	36.6333	7	0.791272	0	5.54709
TCGA-EJ-A7NK-01	0	15.8667	7	0.96414	0.562084	5.97435
TCGA-KK-A6E5-01	0	69.1	7	0.644964	0.190552	5.60956
TCGA-V1-A9Z9-01	0	18	9	0.263996	0.202762	6.95818
TCGA-V1-A8WN-01	0	30.8	6	0.593688	0.467279	5.01809
TCGA-VN-A88N-01	0	25.5333	7	0.523863	0.083792	5.49293
TCGA-EJ-7218-01	0	84.7333	7	0.736908	0.113434	5.59744
TCGA-G9-6367-01	0	40.7333	9	0.83754	0.0629506	7.09976
TCGA-KK-A7AZ-01	0	50.6333	7	0.586597	0.160662	5.56707
TCGA-YL-A8HL-01	0	52.1667	9	0.330214	0.215492	6.99291
TCGA-EJ-A7NF-01	0	8.33333	7	0.416407	0.0708015	5.44146
TCGA-YL-A8SL-01	0	32.9	8	0.436695	0.510962	6.47678
TCGA-G9-A9S4-01	0	30.2	8	0.352646	0.773996	6.61041
TCGA-EJ-5519-01	0	65.4	8	0.848798	0.125519	6.39711
TCGA-VP-A87K-01	1	17.7667	8	1.01863	0.0787464	6.43561
TCGA-XK-AAJ3-01	0	42.0667	8	0.673828	0	6.24688
TCGA-M7-A71Y-01	0	16.4333	7	0.689746	0	5.50628
TCGA-G9-7509-01	0	53.6667	6	0.49211	0	4.67983
TCGA-KC-A7F3-01	0	22.1667	7	0.501108	0.447949	5.71557
TCGA-KK-A8IJ-01	1	10.2333	7	0.733875	0.208767	5.6569
TCGA-HC-A631-01	0	1.8	9	0.338453	0.0745054	6.90648
TCGA-CH-5772-01	0	16.2	9	0.56179	0.140386	7.0382
TCGA-YL-A8SR-01	0	9.1	9	0.287118	0.300651	7.02979
TCGA-CH-5741-01	0	13.1667	9	0.519341	0.0486547	6.96274
TCGA-VN-A88R-01	1	17.0667	8	1.0695	0.206143	6.53715
TCGA-CH-5794-01	0	29.4	7	0.716859	0.286763	5.6997
TCGA-EJ-7793-01	0	3.8	7	0.369159	0.038998	5.40222
TCGA-ZG-A9L1-01	0	43.4	9	0.346758	0.268075	7.03303
TCGA-J4-A83L-01	0	24	7	0.87688	0.174151	5.69235
TCGA-HC-8213-01	0	19.6333	6	0.254957	0.0903115	4.64198
TCGA-YL-A9WI-01	0	54.1	9	0.58602	0.286526	7.14095
TCGA-EJ-7317-01	0	25.7	7	0.362891	0.0607392	5.41354
TCGA-YJ-A8SW-01	0	4.93333	9	0.458592	0.328377	7.11637
TCGA-M7-A725-01	0	19.1	7	0.642471	0.268315	5.65806
TCGA-EJ-A65D-01	0	13.1	8	0.222186	0.295723	6.25355
TCGA-J4-AATZ-01	1	2.63333	9	0.598842	0.219091	7.10319
TCGA-2A-A8VV-01	0	22.3667	6	0.385376	0.0436245	4.66469
TCGA-CH-5740-01	0	1.03333	7	0.995086	0.183582	5.74587
TCGA-EJ-5501-01	0	45.5	7	0.936515	0.242694	5.75995
TCGA-FC-A5OB-01	0	22.6667	9	0.466444	0	6.91051
TCGA-HC-A6AQ-01	0	3.53333	7	0.662935	0.137766	5.58319
TCGA-V1-A8ML-01	0	14.9333	7	0.760178	0.123534	5.61322
TCGA-HC-7209-01	0	14.6667	6	1.15497	0.317188	5.14819
TCGA-EJ-7786-01	0	36.5333	7	0.824971	0.0392788	5.58564
TCGA-G9-6371-01	0	40.8667	6	0.406646	0	4.64547
TCGA-EJ-5530-01	0	61.0667	7	0.834145	0.190552	5.68561
TCGA-EJ-A8FS-01	1	7.2	7	0.563549	0.1149	5.52868
TCGA-VP-A876-01	0	111.1	8	0.340049	0.0565835	6.14872
TCGA-CH-5788-01	0	27.3667	7	0.597603	0.287354	5.65214
TCGA-KC-A7FE-01	0	11.7333	7	1.07231	0.374066	5.89816
TCGA-KC-A4BN-01	0	60.5	7	0.347099	0.166844	5.47473
TCGA-KK-A6E2-01	0	167.467	7	0.865285	0.311503	5.77512
TCGA-G9-6365-01	0	45.4333	7	0.584289	0.139339	5.55257
TCGA-VN-A88L-01	0	24.8667	7	0.309758	0.411318	5.61533
TCGA-G9-7519-01	0	28.3	7	0.464982	0.0263043	5.43267
TCGA-G9-6369-01	0	40.5	7	0.311852	0.0247452	5.37011
TCGA-HC-7230-01	0	33.3667	7	0.615228	0.0703893	5.52112
TCGA-XQ-A8TB-01	0	25.6667	9	0.479541	0.470094	7.21499
TCGA-G9-6351-01	0	68.2667	7	0.461319	0.0336521	5.43587
TCGA-XJ-A9DK-01	0	9.16667	8	1.28084	0.179129	6.60491
TCGA-J9-A8CN-01	0	41.2333	6	0.589476	0.250477	4.8784
TCGA-G9-6354-01	0	68.8667	7	0.473215	0.0780633	5.46892
TCGA-Y6-A9XI-01	0	17.5333	8	0.703632	0.368154	6.49319
TCGA-CH-5767-01	0	15.2667	7	0.29066	0.143916	5.43745
TCGA-2A-A8VL-01	0	20.7	6	0.480265	0.161823	4.77807
TCGA-VP-A87J-01	0	59.1333	7	0.610889	0.449641	5.76077
TCGA-TP-A8TV-01	0	20.3333	7	0.324235	0.171591	5.46856
TCGA-KC-A4BV-01	1	44.2667	9	1.38067	0.559247	7.63399
TCGA-YL-A8SI-01	1	47.4333	9	1.49231	0.572114	7.68706
TCGA-ZG-A8QW-01	0	3.13333	9	1.41229	0.884324	7.85361
TCGA-EJ-7783-01	0	26.2333	7	1.26376	0.101112	5.80139
TCGA-J4-A67Q-01	0	32.5	6	1.24208	0.406863	5.24029
TCGA-J9-A8CP-01	0	12.8667	7	0.595599	0.214125	5.60472
TCGA-YL-A8HO-01	1	35.6	7	1.84077	1.13192	6.68945
TCGA-VP-A87C-01	0	56.3333	7	3.11932	1.66685	7.54392
TCGA-VP-A87E-01	0	67.9	6	1.35445	0.767316	5.51489
TCGA-CH-5753-01	0	1.03333	9	0.816723	0.843743	7.58836
TCGA-G9-6329-01	0	42.2	7	0.85989	0.0781999	5.62445
TCGA-HC-A6AS-01	0	1.46667	7	1.93161	0.762561	6.49088
TCGA-KK-A6DY-01	0	143.167	7	0.87208	0.990374	6.20995
TCGA-HC-A4ZV-01	0	0.766667	9	1.61857	0.359409	7.60243
TCGA-VN-A88O-01	0	16.0333	7	0.982729	0.501006	5.94295
TCGA-G9-6384-01	0	25.5	7	0.680594	0.0315364	5.52267
TCGA-J4-A67L-01	0	25.6667	7	1.47685	0.706818	6.27258
TCGA-EJ-5518-01	1	70.1333	9	1.07183	0.15782	7.25433
TCGA-HC-A6AP-01	0	2.36667	7	1.73522	0.358734	6.15489
TCGA-ZG-A9KY-01	0	4.33333	9	1.86758	0.512581	7.80002
TCGA-YL-A9WJ-01	1	49.2	8	1.10702	1.52206	7.38981
TCGA-V1-A9O9-01	0	95.6667	8	1.8733	0.490673	7.04138
TCGA-V1-A9ZG-01	0	50.5667	9	0.921513	0.266517	7.26309
TCGA-G9-6377-01	0	31.9333	7	0.524666	0.0663992	5.48218
TCGA-EJ-A8FP-01	1	3.9	8	1.00935	0.169027	6.48934
TCGA-J4-A67N-01	1	14.7333	7	1.20402	0.346305	5.93344
TCGA-HC-A6HX-01	0	1.26667	7	1.00827	0.259544	5.79952
TCGA-XK-AAIR-01	0	32.4	8	1.20864	0.517124	6.79102
TCGA-V1-A8MF-01	0	48.3	6	0.950842	0.0669502	4.90685
TCGA-EJ-5510-01	0	62.9	7	0.97181	0.132643	5.70409
TCGA-HC-A6AL-01	0	2.23333	7	1.57966	0.325732	6.07135
TCGA-EJ-5503-01	0	46.3667	8	1.31881	0.1333	6.59101
TCGA-EJ-7792-01	0	46.5333	7	1.45291	0	5.81307
TCGA-EJ-A6RC-01	0	29.1	7	1.82713	0.0354832	5.98609
TCGA-ZG-A9LU-01	0	19.3	9	1.28783	1.18384	7.99422
TCGA-KK-A59V-01	0	114.667	9	2.65352	1.78094	8.92328
TCGA-G9-7523-01	0	28.5667	10	1.13409	0.102994	7.99146
TCGA-YL-A8SK-01	0	46.9333	9	0.943734	0.810978	7.61857
TCGA-HC-8264-01	0	1.6	9	0.705668	0	7.00668
TCGA-HC-A632-01	0	2.03333	9	2.23554	0.261952	7.78842
TCGA-XJ-A9DI-01	0	48.7	9	1.77454	0.290188	7.62107
TCGA-KK-A7B4-01	1	21.2333	9	1.20044	0.509037	7.52958
TCGA-ZG-A9LZ-01	0	23.0667	9	1.28511	0.77543	7.73317
TCGA-YL-A9WY-01	1	25.5	9	2.39994	0.972399	8.30671
TCGA-EJ-7328-01	0	28.0667	7	1.51142	0.305912	6.0313
TCGA-J4-A67T-01	0	6.1	7	0.800662	0.403595	5.80775
TCGA-G9-7510-01	0	39.5	8	0.967316	0.140779	6.45447
TCGA-HC-7737-01	0	36.3333	7	1.24208	0.206518	5.85977
TCGA-YL-A8SC-01	1	5.06667	9	1.52251	0.731705	7.80078
TCGA-EJ-A46H-01	0	24.1333	7	1.22336	0.199876	5.84801
TCGA-ZG-A9LB-01	0	19.4333	9	0.587365	0.78442	7.4584
TCGA-ZG-A9L9-01	1	1.7	9	1.3644	1.04817	7.93865
TCGA-XK-AAJP-01	0	41.9667	7	0.678252	0.42975	5.77519
TCGA-QU-A6IM-01	0	41.5667	7	0.702835	0.543397	5.85741
TCGA-EJ-A65F-01	1	2.5	9	1.17287	0.26123	7.36077
TCGA-V1-A9O7-01	1	27.3	9	1.16928	0.908736	7.77146
TCGA-VN-A88I-01	0	8.96667	8	1.02814	1.03879	7.0505
TCGA-HC-7821-01	0	31.8667	8	1.52115	0.74123	7.0593
TCGA-KK-A7B3-01	1	9.8	9	1.34227	1.20696	8.03082
TCGA-EJ-7781-01	0	35.7667	7	1.31057	0.376846	5.99571
TCGA-EJ-7785-01	0	39.2333	7	1.42266	0.174918	5.91225
TCGA-J9-A8CK-01	0	10.7	9	0.846313	0.304044	7.25674
TCGA-HC-7740-01	0	23.9	7	0.614663	1.48352	6.42035
TCGA-HC-A9TE-01	1	7.2	9	1.51637	0.930775	7.92502
TCGA-VP-AA1N-01	0	45.5	9	1.25478	0.572987	7.59213
TCGA-2A-AAYO-01	0	42.4	6	1.97688	0.688404	5.71487
TCGA-V1-A9OA-01	0	21.2	9	0.813361	0.0990932	7.11304
TCGA-ZG-A9L0-01	0	11.8333	9	1.42503	1.62321	8.32904
TCGA-HC-A6AN-01	0	1.63333	7	1.07711	0.154583	5.76039
TCGA-HI-7170-01	0	84.0667	6	0.868292	0.0340748	4.85274
TCGA-CH-5769-01	0	2.06667	9	1.03787	0.658463	7.55934
TCGA-CH-5762-01	0	44.6333	7	1.31875	0.566864	6.11995
TCGA-V1-A9OX-01	0	37.8	8	0.943584	0.604451	6.74005
TCGA-HC-7233-01	0	45.1667	7	1.51496	0.154194	5.93616
TCGA-HC-7747-01	0	24.9333	7	1.44562	0.229834	5.95643
TCGA-H9-A6BX-01	0	31.3667	6	1.3467	0.488926	5.33458
TCGA-HC-A6AO-01	0	17.6667	7	1.29337	0.564329	6.10813
TCGA-G9-6347-01	0	69.6333	6	1.69617	0.179001	5.2778
TCGA-YL-A8HK-01	1	45.8667	9	1.46827	0.409472	7.57387
TCGA-FC-A66V-01	0	17.4667	7	0.810402	0.0402612	5.58041
TCGA-KK-A7AV-01	0	27.4	7	2.1129	0.651867	6.4933
TCGA-V1-A9O5-01	1	4.13333	9	1.95423	0.626112	7.90712
TCGA-EJ-5516-01	0	62.9667	7	0.969675	0	5.61881
TCGA-ZG-A9LM-01	0	12.6	9	0.964362	0.351176	7.3342
TCGA-J4-A83J-01	0	23.2	7	1.1872	0.960363	6.31752
TCGA-ZG-A9L6-01	1	22.1333	9	1.27292	0.568129	7.59633
TCGA-V1-A8MJ-01	0	59.7	7	1.78551	1.00763	6.58813
TCGA-G9-6373-01	0	27.0333	7	0.735349	0.142871	5.61555
TCGA-EJ-7791-01	0	37.2667	7	1.08004	0.180403	5.778
TCGA-V1-A9Z8-01	0	27.5667	9	0.922426	0.182184	7.20978
TCGA-J4-A67S-01	1	23.6	7	1.01927	0.435949	5.91623
TCGA-CH-5745-01	0	3.03333	7	1.2857	0.981195	6.37038
TCGA-KC-A4BL-01	1	6.43333	7	1.22101	0.537743	6.06212
TCGA-CH-5766-01	0	1.03333	7	0.930472	0.601601	5.98597
TCGA-EJ-7315-01	0	33.6	7	2.1043	0.0927487	6.13396
TCGA-EJ-5494-01	0	49.2333	7	1.16247	0.198746	5.82281
TCGA-ZG-A8QZ-01	0	10.2667	9	1.41484	1.16189	8.03131
TCGA-EJ-5524-01	1	8.83333	9	1.10648	0.0881416	7.22391
TCGA-J4-AATV-01	0	18.4333	6	1.21605	1.28913	5.79138
TCGA-J4-A83I-01	0	22.8333	7	0.889318	0.290188	5.77121
TCGA-EJ-A8FN-01	0	10.9667	7	1.39556	0.0880059	5.84603
TCGA-HC-A9TH-01	1	11.7	9	1.14848	0.97181	7.80325
TCGA-VP-A878-01	1	3.26667	9	1.11743	0.570463	7.53531
TCGA-G9-6333-01	0	82.1667	7	0.867027	0.41511	5.84176
TCGA-J4-A6G1-01	0	25.6333	8	3.42518	0.99139	7.98394
TCGA-EJ-5521-01	0	75.9667	7	0.904503	0.0271541	5.60989
TCGA-J9-A52E-01	0	10.7667	9	1.46483	0.416299	7.57683
TCGA-EJ-8470-01	0	38.6333	7	2.50264	1.25023	7.03083
TCGA-XK-AAIV-01	0	37.7667	10	2.335	0.754717	8.88905
TCGA-J4-A67K-01	0	33.4667	7	1.09295	0.314174	5.86834
TCGA-HC-7211-01	0	40.7	7	0.840524	0.570463	5.92999
TCGA-EJ-5517-01	0	62.9667	6	0.906044	0.0292762	4.86486
TCGA-V1-A8WV-01	0	22.8667	9	1.54863	1.14496	8.07432
TCGA-EJ-A65M-01	0	7.66667	6	0.840282	0.359296	5.04849
TCGA-SU-A7E7-01	0	18.3667	8	1.05651	0.572308	6.76499
TCGA-EJ-5514-01	0	60.9667	9	1.19169	0.477263	7.50584
TCGA-X4-A8KQ-01	0	46.1	9	0.394185	0.462366	7.17576
TCGA-HC-A8CY-01	0	9.66667	9	1.22299	0.657091	7.63288
TCGA-EJ-5507-01	0	48.5667	9	0.833497	0.116232	7.13205
TCGA-KK-A8I7-01	1	36.2667	9	1.77218	0.459012	7.72758
TCGA-FC-7708-01	0	28.8	7	1.07581	0.581689	6.03172
TCGA-KK-A7B2-01	1	23.0667	9	2.00292	0.563256	7.88669
TCGA-CH-5750-01	0	13.2	7	1.47788	0.511873	6.14892
TCGA-V1-A8MG-01	0	28.5667	7	1.03527	0.376735	5.88497
TCGA-FC-7961-01	0	15.6333	9	1.17932	0.103665	7.26307
TCGA-G9-7521-01	0	31.4	8	1.24367	0.318114	6.67843
TCGA-ZG-A9MC-01	0	15.1667	9	2.88552	1.36882	8.75423
TCGA-KK-A8IH-01	0	67.1	7	1.56413	0.499374	6.17563
TCGA-J4-A6G3-01	1	20.6	8	1.37496	1.25381	7.32678
TCGA-EJ-A46G-01	0	22.2667	8	0.842375	0.433494	6.59055
TCGA-HC-7736-01	0	36.7667	7	1.27548	0.329181	5.95127
TCGA-KK-A7B0-01	1	20.2	9	1.74575	0.198368	7.55105
TCGA-EJ-A7NN-01	1	6.56667	7	1.53202	0.282973	6.02498
TCGA-EJ-5497-01	0	13.5	7	0.74932	0.0483757	5.56102
TCGA-QU-A6IO-01	0	123.867	6	1.04278	0.442015	5.18254
TCGA-ZG-A9N3-01	0	11.6333	9	1.58082	0.665029	7.78178
TCGA-XK-AAJT-01	0	47.8	7	1.10528	0.518636	6.00343
TCGA-HC-8265-01	0	16.1	8	0.88096	0.453017	6.61849
TCGA-V1-A9ZI-01	0	54.6667	9	1.43429	0.274649	7.4744
TCGA-V1-A8MM-01	1	33	7	1.46681	0.471656	6.11887
TCGA-CH-5789-01	0	10.1333	7	1.19074	0.5144	6.03509
TCGA-HC-8261-01	0	18.2	7	1.02041	0.242572	5.7936
TCGA-HC-7817-01	0	30.9333	7	1.61358	0.296428	6.06634
TCGA-EJ-7794-01	0	43.5333	7	1.30299	0.351289	5.9764
TCGA-HC-7740-01.1	0	23.9	7	0.968423	0.206768	5.74991
TCGA-ZG-A9L4-01	0	36.9333	9	0.500802	0.720454	7.38289
TCGA-HC-7749-01	0	24.1333	7	1.21201	0.303342	5.90931
TCGA-G9-6348-01	0	50.5	7	0.672018	0.162081	5.60232
TCGA-V1-A9OY-01	0	35.5667	7	1.37873	0.183328	5.89994
TCGA-EJ-5509-01	0	48.8	7	1.62494	0.0871912	5.93772
TCGA-KK-A8IC-01	1	35.3333	9	1.19837	0.543892	7.55093
TCGA-HC-A76W-01	0	7.1	7	0.907352	0.507008	5.91647
TCGA-J9-A52C-01	0	5.93333	9	1.71861	0.896001	7.98419
TCGA-EJ-AB27-01	0	4.83333	6	1.19862	0.359296	5.19254
TCGA-G9-6498-01	1	44.7333	7	0.450169	0.523562	5.74322
TCGA-J9-A8CM-01	1	11.4667	9	1.36732	0.374956	7.51132
TCGA-CH-5743-01	1	14.1667	7	1.36424	0.946357	6.37978
TCGA-KK-A59Z-01	0	87.6	7	0.667938	0.470615	5.79706
TCGA-EJ-7321-01	0	27.4667	6	0.950916	0.237564	5.01548
TCGA-KK-A8IG-01	0	83.5	7	0.814017	0.97717	6.1782
TCGA-J9-A8CL-01	1	4.4	9	1.35423	0.701416	7.71385
TCGA-HC-7210-01	0	28.9333	7	1.3744	0.27274	5.95511
TCGA-CH-5763-01	0	12.1667	7	0.78576	0.514703	5.87248
TCGA-XK-AAJU-01	0	52.5333	7	0.965544	0.574344	5.98272
TCGA-CH-5771-01	0	13.2	7	1.66726	0.747946	6.3753
TCGA-EJ-5522-01	0	69.3	7	0.925468	0.457227	5.89206
TCGA-EJ-A7NM-01	0	4.26667	9	2.14248	0.583615	7.95575
TCGA-YL-A8HM-01	1	49.1	9	1.30655	0.352533	7.47262
TCGA-EJ-A7NJ-01	0	6.56667	8	0.96739	0.197236	6.49043
TCGA-G9-6356-01	0	47.8	9	1.0155	0.194087	7.25477
TCGA-HC-8258-01	0	28.2333	6	0.848638	0.720804	5.28194
TCGA-HC-8258-01.1	0	28.2333	6	0.78902	0.216734	4.93714
TCGA-EJ-A65B-01	0	23.6667	9	0.852159	0.19862	7.19199
TCGA-KK-A8I9-01	1	31.3333	8	0.976584	1.5211	7.33677
TCGA-YL-A8SQ-01	1	10.9667	9	1.35569	0.633571	7.67126
TCGA-CH-5792-01	0	3.03333	9	1.92979	0.443394	7.781
TCGA-TK-A8OK-01	0	0.9	7	0.835035	0.546956	5.91282
TCGA-HC-7231-01	0	31.3	7	1.01042	0.109561	5.70493
TCGA-J4-A67O-01	0	27.9667	7	0.6124	0.0769695	5.52418
TCGA-KK-A8IL-01	0	20.9333	9	1.11982	0.815575	7.69228
TCGA-ZG-A9LY-01	0	12.3333	9	1.26802	0.897937	7.80428
TCGA-EJ-7788-01	0	28.6333	7	0.860287	0.201759	5.70326
TCGA-EJ-5531-01	0	42.4333	7	1.84932	0.0911243	6.03043
TCGA-VP-A872-01	0	121.033	8	1.16337	0.516015	6.77212
TCGA-EJ-7318-01	1	12.6667	7	1.10447	0.125651	5.75297
TCGA-HC-7075-01	0	20.0333	6	0.870661	0.0844725	4.88577
TCGA-J9-A52B-01	1	1.9	9	1.02956	0.0540844	7.17131
TCGA-HC-7213-01	1	5.66667	9	1.25017	0.907352	7.8031
TCGA-KK-A6E3-01	0	68.5333	7	1.30521	0	5.7537
TCGA-M7-A723-01	0	25.4333	7	1.30784	0.0363275	5.77787
TCGA-EJ-5527-01	0	59.2667	7	1.00978	0.131194	5.71844
TCGA-V1-A8MU-01	0	62.5333	7	1.55841	0.762221	6.34064
TCGA-G9-A9S0-01	1	14.1	8	1.15426	0.286053	6.62208
TCGA-YL-A8HJ-01	0	53.7	9	1.3115	0.354339	7.47576
TCGA-J4-A67R-01	0	30.3333	7	1.54562	0.387473	6.09697
TCGA-CH-5754-01	0	2.06667	9	1.71343	0.908967	7.99036
TCGA-CH-5738-01	0	7.06667	6	1.59082	1.32895	5.96739
TCGA-ZG-A9M4-01	0	18.2333	9	1.36737	0.432959	7.54826
TCGA-V1-A9OL-01	1	3.5	9	1.33234	0.454176	7.54768
TCGA-HC-8265-01.1	0	16.1	8	0.13829	0.265077	6.20031
TCGA-EJ-7327-01	0	30.7667	7	1.33279	0.0373119	5.78853
TCGA-KK-A7AW-01	0	35.1333	7	0.938248	0.152638	5.70333
TCGA-KC-A7FA-01	0	19.9333	7	0.576861	0.716771	5.91712
TCGA-EJ-5508-01	0	65.5	7	1.04838	0.225275	5.79383
TCGA-CH-5751-01	1	12.1667	10	2.46074	0.818769	8.98036
TCGA-EJ-A8FU-01	0	4.6	8	1.45059	0.342782	6.77732
TCGA-EJ-5502-01	0	39.0333	7	1.4098	0.4246	6.066
TCGA-CH-5764-01	0	1.03333	7	0.850399	0.397912	5.82413
TCGA-EJ-5499-01	0	47.1667	7	1.01464	0.22367	5.77925
TCGA-CH-5744-01	0	2	7	0.915865	0.495695	5.91269
TCGA-EJ-A46E-01	0	17.4667	8	1.02333	0.563158	6.74583
TCGA-KK-A8IB-01	0	2.76667	9	0.950319	0.452806	7.39324
TCGA-ZG-A9L2-01	1	6	9	1.98707	0.667574	7.94671
TCGA-V1-A9Z7-01	0	29.1333	9	1.16704	0.188654	7.31223
TCGA-EJ-7331-01	0	24.7333	7	1.66657	0.390998	6.14783
TCGA-TP-A8TT-01	0	17.5333	7	1.02715	0.264596	5.81033
TCGA-J4-A67M-01	0	31.3667	7	1.4156	0.476745	6.10152
TCGA-V1-A9ZR-01	0	45.3667	8	1.64025	0.730922	7.10061
TCGA-EJ-5498-01	0	57.3333	7	0.848878	0	5.57025
TCGA-HC-7745-01	0	24.0333	7	1.07834	0.638676	6.06901
TCGA-X4-A8KS-01	0	32.6333	7	0.348232	0.246712	5.52602
TCGA-EJ-7125-01	0	95	7	0.818605	0.276675	5.73418
TCGA-G9-6370-01	0	38.5333	7	0.883386	0.0714881	5.62962
TCGA-HC-7078-01	0	66.1667	7	0.919073	0.117695	5.67338
TCGA-HC-7818-01	0	31.2667	7	0.599984	0.522056	5.80248
TCGA-EJ-5526-01	1	17.9	8	1.4488	0.113834	6.63087
TCGA-HC-A8D0-01	0	25.8333	7	1.1698	0.506907	6.0219
TCGA-XK-AAIW-01	1	14.2333	9	1.48635	0	7.32051
TCGA-HC-8266-01	0	15.7667	8	1.96628	0.981414	7.39112
TCGA-KK-A8I4-01	1	38.7333	7	1.75446	0.30381	6.12767
TCGA-G9-6379-01	0	59.2667	7	1.7677	0.451646	6.22709
TCGA-CH-5739-01	0	22.3667	7	1.11623	0.508429	6.00134
TCGA-V1-A8WL-01	0	64.9333	7	1.39451	0.164014	5.89399
TCGA-EJ-8468-01	0	78.2333	8	1.23487	0.49252	6.78591
TCGA-KK-A6E6-01	0	114.9	9	0.849199	0.362105	7.29486
TCGA-HC-A8D1-01	0	19.1	7	0.791856	0.747516	6.02312
TCGA-KK-A5A1-01	1	6.76667	9	0.834549	0.153287	7.15606
TCGA-YL-A9WK-01	1	33.6333	9	0.989284	0.403922	7.37779
TCGA-YL-A8SB-01	1	46.1333	9	1.29225	0.274888	7.41745
TCGA-YL-A9WX-01	1	50.2	9	1.71127	0.690283	7.8503
TCGA-HC-8216-01	0	22.7333	7	1.17919	0.133037	5.78771
TCGA-HC-7079-01	1	12.6667	7	3.55671	2.34016	8.14831
TCGA-HC-7081-01	0	37.8667	9	1.37857	0.306262	7.47212
TCGA-4L-AA1F-01	0	11.6667	8	2.32467	0.829931	7.43877
TCGA-EJ-5495-01	0	58.6667	8	1.30264	0.451435	6.787
TCGA-ZG-A9LS-01	0	17.2	9	1.92399	0.505891	7.81844
TCGA-ZG-A9LN-01	0	3.83333	9	1.93357	1.05172	8.16972
TCGA-EJ-AB20-01	0	4.36667	6	1.07252	0.102591	4.97845
TCGA-KK-A8IM-01	0	63.8333	7	0.773406	0.690462	5.97939
TCGA-HC-7748-01	0	26.4	6	1.0966	0.558562	5.27836
